# Supplementary material for: 2-Hy­droxy­iso­quinoline-1,3(2H,4H)-dione
Source: Acta Crystallogr Sect E Struct Rep Online. 2013 Jul 24;69(Pt 8):o1312. doi: 10.1107/S1600536813019843 (PMC3793799; doi:10.1107/S1600536813019843)
Supplement: Supplementary file 1 [file e-69-o1312-sup1.cif]

##############################################################################
#                                                                            #
# This CIF contains the data in a paper accepted for publication in          #
# Acta Crystallographica Section E. It conforms to the requirements of       #
# Notes for Authors for Acta Crystallographica Section E, and has been       #
# peer reviewed under the auspices of the IUCr Commission on Journals.       #
#                                                                            #
# Full details of the Crystallographic Information File format               #
# are given in the paper "The Crystallographic Information File (CIF):       #
# a New Standard Archive File for Crystallography" by S. R. Hall, F. H.      #
# Allen and I. D. Brown [Acta Cryst. (1991), A47, 655-685].                  #
#                                                                            #
# The current version of the core CIF dictionary is obtainable from          #
# ftp://ftp.iucr.org/pub/cif_core.dic.                                       #
#                                                                            #
# Software is freely available for graphical display of the structure(s)     #
# in this CIF. For information consult the CIF software page                 #
# http://www.iucr.org/resources/cif/software.                                #
#                                                                            #
# This file may be used for bona fide research purposes within the           #
# scientific community so long as proper attribution is given to the journal # 
# article from which it was obtained.                                        #
#                                                                            #
##############################################################################
data_global
_audit_creation_method     'by CrystalStructure 4.0'
_journal_date_recd_electronic     2013-06-21
_journal_date_accepted     2013-07-18
_journal_name_full     'Acta Crystallographica, Section E'
_journal_year     2013
_journal_volume     69
_journal_issue      8
_journal_page_first     o1312
_journal_page_last     o1312
_journal_paper_category     QO
_journal_paper_doi     10.1107/S1600536813019843
_journal_coeditor_code     GK2583
_publ_contact_author_name     'Yoshinobu Ishikawa'
_publ_contact_author_address
;
School of Pharmaceutical Sciences
University of Shizuoka
52-1 Yada, Suruga-ku
Shizuoka 422-8526, Japan
;
_publ_contact_author_email     'ishi206@u-shizuoka-ken.ac.jp'
_publ_contact_author_fax     '+81-542645645'
_publ_contact_author_phone     '+81-542645645'
_publ_section_title
;
2-Hydroxyisoquinoline-1,3(2<i>H</i>,4<i>H</i>)-dione
;
loop_
    _publ_author_name
    _publ_author_footnote
    _publ_author_address
    'Ishikawa, Yoshinobu' .
;
School of Pharmaceutical Sciences
University of Shizuoka
52-1 Yada, Suruga-ku
Shizuoka 422-8526, Japan
;
    'Matsuo, Soichiro' .
;
School of Pharmaceutical Sciences
University of Shizuoka
52-1 Yada, Suruga-ku
Shizuoka 422-8526, Japan
;
_publ_section_synopsis     .
data_I
_chemical_name_systematic
;
2-Hydroxyisoquinoline-1,3(2<i>H</i>,4<i>H</i>)-dione
;
_chemical_formula_moiety     'C9 H7 N O3'
_chemical_formula_sum     'C9 H7 N O3'
_chemical_formula_iupac     'C9 H7 N O3'
_chemical_formula_weight     177.16
_chemical_melting_point     ?
_symmetry_cell_setting     monoclinic
_symmetry_space_group_name_H-M     'P 21/n'
_symmetry_space_group_name_Hall     '-P 2yn'
loop_
    _symmetry_equiv_pos_site_id
    _symmetry_equiv_pos_as_xyz
    1 '+X,+Y,+Z'
    2 '1/2-X,1/2+Y,1/2-Z'
    3 '-X,-Y,-Z'
    4 '1/2+X,1/2-Y,1/2+Z'
_cell_length_a     12.336(5)
_cell_length_b     8.666(4)
_cell_length_c     7.052(7)
_cell_angle_alpha     90.0000
_cell_angle_beta     104.19(5)
_cell_angle_gamma     90.0000
_cell_volume     730.8(9)
_cell_formula_units_Z     4
_cell_measurement_reflns_used     25
_cell_measurement_theta_min     14.92
_cell_measurement_theta_max     17.01
_cell_measurement_temperature     100
_exptl_crystal_description     block
_exptl_crystal_colour     orange
_exptl_crystal_size_max     0.50
_exptl_crystal_size_mid     0.50
_exptl_crystal_size_min     0.45
_exptl_crystal_density_diffrn     1.610
_exptl_crystal_density_meas     ?
_exptl_crystal_density_method     'not measured'
_exptl_crystal_F_000     368.00
_exptl_absorpt_coefficient_mu     0.123
_exptl_absorpt_correction_type     none
_diffrn_ambient_temperature     100
_diffrn_radiation_type     'Mo K\a'
_diffrn_radiation_wavelength     0.71069
_diffrn_measurement_device_type     'Rigaku AFC-7R'
_diffrn_measurement_method     \w-2\q
_diffrn_reflns_number     3873
_diffrn_reflns_av_R_equivalents     0.0163
_diffrn_reflns_theta_max     27.51
_diffrn_reflns_theta_full     27.52
_diffrn_measured_fraction_theta_max     0.982
_diffrn_measured_fraction_theta_full     0.982
_diffrn_reflns_limit_h_min     -16
_diffrn_reflns_limit_h_max     15
_diffrn_reflns_limit_k_min     -11
_diffrn_reflns_limit_k_max     11
_diffrn_reflns_limit_l_min     -5
_diffrn_reflns_limit_l_max     9
_diffrn_standards_number     3
_diffrn_standards_interval_count     150
_diffrn_standards_decay_%     -0.504
_refine_special_details
;
Refinement was performed using all reflections. The weighted <i>R</i>-factor
(<i>wR</i>) and goodness of fit (<i>S</i>) are based on <i>F</i>^2^.
<i>R</i>-factor (gt) are based on <i>F</i>. The threshold expression of
<i>F</i>^2^ > 2.0 \s(<i>F</i>^2^) is used only for calculating <i>R</i>-factor
(gt).
;
_reflns_number_total     1650
_reflns_number_gt     1484
_reflns_threshold_expression     F^2^>2\s(F^2^)
_refine_ls_structure_factor_coef     Fsqd
_refine_ls_R_factor_gt     0.0322
_refine_ls_wR_factor_ref     0.0886
_refine_ls_goodness_of_fit_ref     1.039
_refine_ls_number_reflns     1650
_refine_ls_number_parameters     119
_refine_ls_number_restraints     0
_refine_ls_hydrogen_treatment     constr
_refine_ls_weighting_scheme     calc
_refine_ls_weighting_details
            'w = 1/[\s^2^(Fo^2^)+(0.0517P)^2^+0.2377P] where P=(Fo^2^+2Fc^2^)/3'
_atom_sites_solution_hydrogens     geom
_atom_sites_solution_primary     direct
_atom_sites_solution_secondary     difmap
_refine_ls_shift/su_max     0.000
_refine_diff_density_max     0.250
_refine_diff_density_min     -0.250
_refine_ls_extinction_method     none
_refine_ls_extinction_coef     ?
loop_
    _atom_type_symbol
    _atom_type_description
    _atom_type_scat_dispersion_real
    _atom_type_scat_dispersion_imag
    _atom_type_scat_source
    'C' 'C' 0.0033 0.0016
;
International Tables for Crystallography
(1992, Vol. C, Tables 4.2.6.8 and 6.1.1.4)
;
    'H' 'H' 0.0000 0.0000
;
International Tables for Crystallography
(1992, Vol. C, Table 6.1.1.4)
;
    'N' 'N' 0.0061 0.0033
;
International Tables for Crystallography
(1992, Vol. C, Tables 4.2.6.8 and 6.1.1.4)
;
    'O' 'O' 0.0106 0.0060
;
International Tables for Crystallography
(1992, Vol. C, Tables 4.2.6.8 and 6.1.1.4)
;
_computing_data_collection
                  '<i>WinAFC Diffractometer Control Software</i> (Rigaku, 1999)'
_computing_cell_refinement
                  '<i>WinAFC Diffractometer Control Software</i> (Rigaku, 1999)'
_computing_data_reduction
                  '<i>WinAFC Diffractometer Control Software</i> (Rigaku, 1999)'
_computing_structure_solution     'SHELXS97 (Sheldrick, 2008)'
_computing_structure_refinement     'SHELXL97 (Sheldrick, 2008)'
_computing_molecular_graphics     'CrystalStructure (Rigaku, 2010)'
_computing_publication_material     'CrystalStructure (Rigaku, 2010)'
loop_
    _atom_site_type_symbol
    _atom_site_label
    _atom_site_fract_x
    _atom_site_fract_y
    _atom_site_fract_z
    _atom_site_U_iso_or_equiv
    _atom_site_adp_type
    _atom_site_calc_flag
    _atom_site_refinement_flags
    _atom_site_occupancy
    _atom_site_symmetry_multiplicity
    _atom_site_disorder_assembly
    _atom_site_disorder_group
    O O1 0.41291(6) 0.60097(8) 0.84881(11) 0.01900(19) Uani d . 1.0 4 . .
    O O2 0.71902(6) 0.89780(9) 0.89569(11) 0.01901(19) Uani d . 1.0 4 . .
    O O5 0.63125(6) 0.62843(8) 0.92088(12) 0.01860(19) Uani d . 1.0 4 . .
    N N3 0.56130(7) 0.75393(9) 0.86013(12) 0.0136(2) Uani d . 1.0 4 . .
    C C4 0.37267(8) 0.86193(11) 0.74485(15) 0.0132(2) Uani d . 1.0 4 . .
    C C6 0.61776(8) 0.89219(11) 0.84438(14) 0.0133(2) Uani d . 1.0 4 . .
    C C7 0.54474(8) 1.02389(11) 0.76248(13) 0.0124(2) Uani d . 1.0 4 . .
    C C8 0.42836(8) 1.01072(11) 0.71477(13) 0.0124(2) Uani d . 1.0 4 . .
    C C9 0.59616(8) 1.16334(12) 0.73257(14) 0.0149(3) Uani d . 1.0 4 . .
    C C10 0.44805(8) 0.72873(11) 0.82056(14) 0.0134(2) Uani d . 1.0 4 . .
    C C11 0.53109(9) 1.28959(12) 0.65699(15) 0.0164(3) Uani d . 1.0 4 . .
    C C12 0.36371(8) 1.13890(12) 0.63746(15) 0.0151(3) Uani d . 1.0 4 . .
    C C13 0.41430(9) 1.27737(12) 0.60954(15) 0.0165(3) Uani d . 1.0 4 . .
    H H4A 0.3253 0.8813 0.8372 0.0158 Uiso calc R 1.0 4 . .
    H H4B 0.3224 0.8312 0.6184 0.0158 Uiso calc R 1.0 4 . .
    H H5 0.6004 0.5666 0.9829 0.0223 Uiso calc R 1.0 4 . .
    H H9 0.6754 1.1710 0.7641 0.0179 Uiso calc R 1.0 4 . .
    H H11 0.5655 1.3843 0.6373 0.0197 Uiso calc R 1.0 4 . .
    H H12 0.2845 1.1312 0.6037 0.0182 Uiso calc R 1.0 4 . .
    H H13 0.3696 1.3641 0.5581 0.0198 Uiso calc R 1.0 4 . .
loop_
    _atom_site_aniso_label
    _atom_site_aniso_U_11
    _atom_site_aniso_U_22
    _atom_site_aniso_U_33
    _atom_site_aniso_U_12
    _atom_site_aniso_U_13
    _atom_site_aniso_U_23
    O1 0.0159(4) 0.0140(4) 0.0257(4) -0.0012(3) 0.0025(3) 0.0038(3)
    O2 0.0111(4) 0.0193(4) 0.0255(4) 0.0003(3) 0.0023(3) 0.0022(3)
    O5 0.0134(4) 0.0132(4) 0.0283(5) 0.0044(3) 0.0034(3) 0.0058(3)
    N3 0.0114(4) 0.0112(4) 0.0173(4) 0.0027(3) 0.0014(3) 0.0018(3)
    C4 0.0104(5) 0.0130(5) 0.0158(5) 0.0001(4) 0.0028(4) 0.0006(4)
    C6 0.0126(5) 0.0142(5) 0.0132(5) -0.0007(4) 0.0032(4) -0.0011(4)
    C7 0.0133(5) 0.0128(5) 0.0112(5) 0.0003(4) 0.0030(4) -0.0012(4)
    C8 0.0132(5) 0.0127(5) 0.0116(5) 0.0001(4) 0.0039(4) -0.0012(4)
    C9 0.0140(5) 0.0162(5) 0.0146(5) -0.0028(4) 0.0036(4) -0.0015(4)
    C10 0.0131(5) 0.0144(5) 0.0124(5) -0.0007(4) 0.0027(4) -0.0011(4)
    C11 0.0198(5) 0.0125(5) 0.0176(5) -0.0029(4) 0.0059(4) -0.0012(4)
    C12 0.0135(5) 0.0154(5) 0.0168(5) 0.0019(4) 0.0040(4) -0.0006(4)
    C13 0.0187(5) 0.0129(5) 0.0180(5) 0.0030(4) 0.0045(4) 0.0004(4)
_geom_special_details
;
;
loop_
    _geom_bond_atom_site_label_1
    _geom_bond_atom_site_label_2
    _geom_bond_site_symmetry_1
    _geom_bond_site_symmetry_2
    _geom_bond_distance
    _geom_bond_publ_flag
    O1 C10 . . 1.2230(13) no
    O2 C6 . . 1.2133(13) no
    O5 N3 . . 1.3891(12) no
    N3 C6 . . 1.4039(14) no
    N3 C10 . . 1.3734(14) no
    C4 C8 . . 1.5003(15) no
    C4 C10 . . 1.4962(15) no
    C6 C7 . . 1.4807(14) no
    C7 C8 . . 1.3966(15) no
    C7 C9 . . 1.4046(16) no
    C8 C12 . . 1.3978(15) no
    C9 C11 . . 1.3841(15) no
    C11 C13 . . 1.4009(17) no
    C12 C13 . . 1.3887(16) no
    O5 H5 . . 0.840 no
    C4 H4A . . 0.990 no
    C4 H4B . . 0.990 no
    C9 H9 . . 0.950 no
    C11 H11 . . 0.950 no
    C12 H12 . . 0.950 no
    C13 H13 . . 0.950 no
loop_
    _geom_angle_atom_site_label_1
    _geom_angle_atom_site_label_2
    _geom_angle_atom_site_label_3
    _geom_angle_site_symmetry_1
    _geom_angle_site_symmetry_2
    _geom_angle_site_symmetry_3
    _geom_angle
    _geom_angle_publ_flag
    O5 N3 C6 . . . 114.20(9) no
    O5 N3 C10 . . . 117.53(8) no
    C6 N3 C10 . . . 128.27(8) no
    C8 C4 C10 . . . 116.58(9) no
    O2 C6 N3 . . . 120.34(9) no
    O2 C6 C7 . . . 124.67(10) no
    N3 C6 C7 . . . 114.99(9) no
    C6 C7 C8 . . . 121.47(9) no
    C6 C7 C9 . . . 117.89(9) no
    C8 C7 C9 . . . 120.63(9) no
    C4 C8 C7 . . . 121.03(9) no
    C4 C8 C12 . . . 120.06(9) no
    C7 C8 C12 . . . 118.92(10) no
    C7 C9 C11 . . . 119.82(10) no
    O1 C10 N3 . . . 119.63(9) no
    O1 C10 C4 . . . 122.85(10) no
    N3 C10 C4 . . . 117.52(9) no
    C9 C11 C13 . . . 119.84(10) no
    C8 C12 C13 . . . 120.58(10) no
    C11 C13 C12 . . . 120.20(10) no
    N3 O5 H5 . . . 109.471 no
    C8 C4 H4A . . . 108.149 no
    C8 C4 H4B . . . 108.145 no
    C10 C4 H4A . . . 108.149 no
    C10 C4 H4B . . . 108.153 no
    H4A C4 H4B . . . 107.318 no
    C7 C9 H9 . . . 120.087 no
    C11 C9 H9 . . . 120.091 no
    C9 C11 H11 . . . 120.082 no
    C13 C11 H11 . . . 120.074 no
    C8 C12 H12 . . . 119.713 no
    C13 C12 H12 . . . 119.710 no
    C11 C13 H13 . . . 119.902 no
    C12 C13 H13 . . . 119.895 no
loop_
    _geom_torsion_atom_site_label_1
    _geom_torsion_atom_site_label_2
    _geom_torsion_atom_site_label_3
    _geom_torsion_atom_site_label_4
    _geom_torsion_site_symmetry_1
    _geom_torsion_site_symmetry_2
    _geom_torsion_site_symmetry_3
    _geom_torsion_site_symmetry_4
    _geom_torsion
    _geom_torsion_publ_flag
    H5 O5 N3 C6 . . . . 150.2 no
    H5 O5 N3 C10 . . . . -30.7 no
    O5 N3 C6 O2 . . . . -5.29(13) no
    O5 N3 C6 C7 . . . . 174.61(7) no
    O5 N3 C10 O1 . . . . 3.59(14) no
    O5 N3 C10 C4 . . . . -176.79(8) no
    C6 N3 C10 O1 . . . . -177.53(9) no
    C6 N3 C10 C4 . . . . 2.09(15) no
    C10 N3 C6 O2 . . . . 175.80(9) no
    C10 N3 C6 C7 . . . . -4.30(15) no
    C8 C4 C10 O1 . . . . -179.05(9) no
    C8 C4 C10 N3 . . . . 1.35(13) no
    C10 C4 C8 C7 . . . . -2.26(14) no
    C10 C4 C8 C12 . . . . 177.58(8) no
    H4A C4 C8 C7 . . . . 119.8 no
    H4A C4 C8 C12 . . . . -60.4 no
    H4B C4 C8 C7 . . . . -124.3 no
    H4B C4 C8 C12 . . . . 55.5 no
    H4A C4 C10 O1 . . . . 58.9 no
    H4A C4 C10 N3 . . . . -120.7 no
    H4B C4 C10 O1 . . . . -57.0 no
    H4B C4 C10 N3 . . . . 123.4 no
    O2 C6 C7 C8 . . . . -177.04(9) no
    O2 C6 C7 C9 . . . . 3.39(15) no
    N3 C6 C7 C8 . . . . 3.06(13) no
    N3 C6 C7 C9 . . . . -176.51(8) no
    C6 C7 C8 C4 . . . . 0.00(14) no
    C6 C7 C8 C12 . . . . -179.84(8) no
    C6 C7 C9 C11 . . . . -179.76(8) no
    C6 C7 C9 H9 . . . . 0.2 no
    C8 C7 C9 C11 . . . . 0.67(14) no
    C8 C7 C9 H9 . . . . -179.3 no
    C9 C7 C8 C4 . . . . 179.56(8) no
    C9 C7 C8 C12 . . . . -0.28(14) no
    C4 C8 C12 C13 . . . . 179.79(9) no
    C4 C8 C12 H12 . . . . -0.2 no
    C7 C8 C12 C13 . . . . -0.36(15) no
    C7 C8 C12 H12 . . . . 179.6 no
    C7 C9 C11 C13 . . . . -0.41(15) no
    C7 C9 C11 H11 . . . . 179.6 no
    H9 C9 C11 C13 . . . . 179.6 no
    H9 C9 C11 H11 . . . . -0.4 no
    C9 C11 C13 C12 . . . . -0.23(16) no
    C9 C11 C13 H13 . . . . 179.8 no
    H11 C11 C13 C12 . . . . 179.8 no
    H11 C11 C13 H13 . . . . -0.2 no
    C8 C12 C13 C11 . . . . 0.62(16) no
    C8 C12 C13 H13 . . . . -179.4 no
    H12 C12 C13 C11 . . . . -179.4 no
    H12 C12 C13 H13 . . . . 0.6 no
loop_
    _geom_hbond_atom_site_label_D
    _geom_hbond_atom_site_label_H
    _geom_hbond_atom_site_label_A
    _geom_hbond_site_symmetry_D
    _geom_hbond_site_symmetry_H
    _geom_hbond_site_symmetry_A
    _geom_hbond_distance_DH
    _geom_hbond_distance_HA
    _geom_hbond_distance_DA
    _geom_hbond_angle_DHA
    _geom_hbond_publ_flag
    O5 H5 O1 . . 3_667 0.84 1.91 2.7056(17) 158 y
_iucr_refine_instructions_details
;
TITL 2-hydroxyisoquinoline-1,3(2H,4H)-dione
CELL  0.71069 12.33600 8.66590 7.05170 90.000 104.191 90.000
ZERR  4 0.00450 0.00400 0.00660 0.000 0.044 0.000
LATT 1
SYMM .50-X, .50+Y, .50-Z
SFAC C H N O
UNIT 36 28 4 12
SHEL 99999.000000 0.000000
OMIT      5   0   1
OMIT     -7   1   2
OMIT      2   6   0
OMIT      8   0   0
OMIT      0   2   2
OMIT      6   6   3
OMIT      3   2   2
OMIT     -3   1   2
OMIT     -2   4   2
OMIT      5   7   0
OMIT      0   4   1
OMIT     -2   0   2
OMIT      2   0   0
OMIT      8   7   1
OMIT      0   1   2
OMIT     -5   7   2
OMIT      7   0   5
OMIT      6   0   2
OMIT     -3   2   1
OMIT      6   8   0
OMIT     -4   4   1
OMIT      6   7   1
OMIT      7   1   0
OMIT      2   3   0
OMIT    -10   1   1
OMIT      1   5   0
OMIT     10   0   0
OMIT      7   6   1
L.S. 25
FMAP 2
PLAN -25
WPDB -2
HTAB
BOND $H
CONF
LIST 4
TEMP -173.0
ACTA
SIZE 0.500 0.500 0.450
WGHT    0.051700    0.237700
FVAR       0.97656
O1    4    0.412914    0.600973    0.848814    11.00000    0.01588    0.01403 =
         0.02571    0.00378    0.00247   -0.00120
O2    4    0.719017    0.897804    0.895692    11.00000    0.01109    0.01929 =
         0.02553    0.00224    0.00234    0.00032
O5    4    0.631250    0.628429    0.920884    11.00000    0.01338    0.01319 =
         0.02834    0.00577    0.00343    0.00438
AFIX 147
H5    2    0.600348    0.566571    0.982891    11.00000   -1.20000
AFIX   0
N3    3    0.561304    0.753930    0.860129    11.00000    0.01135    0.01116 =
         0.01730    0.00175    0.00139    0.00274
C4    1    0.372666    0.861932    0.744846    11.00000    0.01044    0.01303 =
         0.01578    0.00056    0.00282    0.00009
AFIX  23
H4A   2    0.325330    0.881333    0.837224    11.00000   -1.20000
H4B   2    0.322352    0.831206    0.618375    11.00000   -1.20000
AFIX   0
C6    1    0.617763    0.892192    0.844380    11.00000    0.01259    0.01423 =
         0.01317   -0.00109    0.00322   -0.00067
C7    1    0.544736    1.023893    0.762480    11.00000    0.01326    0.01284 =
         0.01115   -0.00117    0.00304    0.00030
C8    1    0.428360    1.010715    0.714772    11.00000    0.01315    0.01273 =
         0.01163   -0.00115    0.00390    0.00013
C9    1    0.596158    1.163338    0.732574    11.00000    0.01400    0.01615 =
         0.01460   -0.00152    0.00357   -0.00278
AFIX  43
H9    2    0.675386    1.170978    0.764143    11.00000   -1.20000
AFIX   0
C10   1    0.448052    0.728729    0.820555    11.00000    0.01313    0.01440 =
         0.01235   -0.00114    0.00265   -0.00068
C11   1    0.531089    1.289593    0.656986    11.00000    0.01976    0.01252 =
         0.01764   -0.00122    0.00587   -0.00295
AFIX  43
H11   2    0.565544    1.384310    0.637326    11.00000   -1.20000
AFIX   0
C12   1    0.363711    1.138896    0.637461    11.00000    0.01347    0.01539 =
         0.01676   -0.00061    0.00403    0.00186
AFIX  43
H12   2    0.284471    1.131215    0.603724    11.00000   -1.20000
AFIX   0
C13   1    0.414304    1.277367    0.609542    11.00000    0.01875    0.01289 =
         0.01800    0.00035    0.00454    0.00304
AFIX  43
H13   2    0.369574    1.364075    0.558107    11.00000   -1.20000
HKLF 4
REM  2-hydroxyisoquinoline-1,3(2H,4H)-dione
REM R1 =  0.0322 for   1484 Fo > 4sig(Fo)  and  0.0360 for all   1650 data
REM    119 parameters refined using      0 restraints
END
WGHT      0.0517      0.2377
REM Highest difference peak  0.247,  deepest hole -0.250,  1-sigma level  0.075
Q1    1   0.5776  0.9559  0.8104  11.00000  0.05    0.25
Q2    1   0.3885  1.1971  0.5774  11.00000  0.05    0.23
Q3    1   0.4719  1.2764  0.6268  11.00000  0.05    0.22
;
