# Supplementary material for: 2-Hy­droxy­iso­quinoline-1,3(2H,4H)-dione
Source: Acta Crystallogr Sect E Struct Rep Online. 2013 Jul 24;69(Pt 8):o1312. doi: 10.1107/S1600536813019843 (PMC3793799; doi:10.1107/S1600536813019843)
Supplement: Supplementary file 2 [file e-69-o1312-Isup2.hkl]

# 
# h,k,l, Fc-squared, Fo-squared, sigma(Fo-squared) and status flag 
# 
data_I
_shelx_title ' 2-hydroxyisoquinoline-1,3(2H,4H)-dione' 
_shelx_refln_list_code          4 
_shelx_F_calc_maximum       87.43 
_exptl_crystal_F_000       368.00 
_reflns_d_resolution_high  0.7692 
 
loop_ 
 _symmetry_equiv_pos_as_xyz 
 'x, y, z' 
 '-x+1/2, y+1/2, -z+1/2' 
 '-x, -y, -z' 
 'x-1/2, -y-1/2, z-1/2' 
 
_cell_length_a    12.3360 
_cell_length_b     8.6659 
_cell_length_c     7.0517 
_cell_angle_alpha  90.000 
_cell_angle_beta  104.191 
_cell_angle_gamma  90.000 
 
_shelx_F_squared_multiplier     1.000 
 
loop_ 
 _refln_index_h 
 _refln_index_k 
 _refln_index_l 
 _refln_F_squared_calc 
 _refln_F_squared_meas 
 _refln_F_squared_sigma 
 _refln_observed_status 
   4   0   0     5386.89     4868.88     23.15 o 
   6   0   0     3300.89     3500.35      9.16 o 
  12   0   0      389.19      353.03      2.96 o 
  14   0   0      106.64      111.59      1.45 o 
   1   1   0     1371.82     1259.33      3.91 o 
   2   1   0      378.70      357.91      1.41 o 
   3   1   0      332.57      321.82      1.33 o 
   4   1   0      590.46      608.65      3.33 o 
   5   1   0      182.10      153.30      1.73 o 
   6   1   0      251.02      260.95      1.68 o 
   8   1   0      118.84      121.24      0.92 o 
   9   1   0       23.44       30.61      0.47 o 
  10   1   0       44.76       55.54      0.90 o 
  11   1   0      227.24      208.21      2.07 o 
  12   1   0      259.87      224.00      1.40 o 
  13   1   0       10.25        6.60      0.87 o 
  14   1   0       32.40       24.49      0.65 o 
  15   1   0        6.72        7.50      0.43 o 
   0   2   0     1395.57     1317.91      3.41 o 
   1   2   0      252.02      269.97      1.58 o 
   2   2   0      790.01      754.72      4.25 o 
   3   2   0      211.91      205.26      2.18 o 
   4   2   0       21.78       25.27      0.29 o 
   5   2   0     1228.70     1221.15      9.54 o 
   6   2   0        3.16        4.12      0.22 o 
   7   2   0        1.99        0.92      0.20 o 
   8   2   0       28.24       30.42      0.87 o 
   9   2   0       91.03       95.04      0.81 o 
  10   2   0       28.32       28.23      0.52 o 
  11   2   0        0.60        0.82      0.36 o 
  12   2   0        0.68        0.27      0.45 o 
  13   2   0        3.27        2.98      0.37 o 
  14   2   0        3.87        4.43      0.39 o 
  15   2   0       63.87       60.86      1.15 o 
   1   3   0      770.01      791.99      3.27 o 
   3   3   0     1646.12     1699.24      5.81 o 
   4   3   0     1413.48     1504.96     11.52 o 
   5   3   0        6.02        4.28      0.64 o 
   6   3   0        0.20        1.48      0.61 o 
   7   3   0      170.81      151.79      1.11 o 
   8   3   0       94.50       86.16      0.67 o 
   9   3   0      442.76      433.57      3.15 o 
  10   3   0     1034.36      983.59      5.06 o 
  11   3   0        5.65        4.99      0.33 o 
  12   3   0       12.08       13.04      0.53 o 
  13   3   0        2.98        4.44      1.27 o 
  14   3   0       66.76       70.72      1.04 o 
   0   4   0     1356.71     1305.24      6.47 o 
   1   4   0      675.70      729.38      2.61 o 
   2   4   0     2707.24     2897.21      5.28 o 
   3   4   0       66.43       74.55      0.87 o 
   4   4   0     2390.73     2570.28      5.41 o 
   5   4   0       53.35       60.18      0.98 o 
   6   4   0       77.91       73.07      0.58 o 
   7   4   0      701.79      666.95      3.28 o 
   8   4   0     2238.85     2179.49      8.31 o 
   9   4   0      376.39      371.35      1.98 o 
  10   4   0      340.90      334.15      1.98 o 
  11   4   0        0.12       -0.15      0.53 o 
  12   4   0      133.20      141.86      1.58 o 
  13   4   0       26.04       33.08      0.77 o 
  14   4   0       21.76       17.41      0.66 o 
   2   5   0        8.86       11.50      0.32 o 
   3   5   0       29.88       32.57      0.42 o 
   4   5   0      162.13      177.44      0.95 o 
   5   5   0      531.10      551.48      2.91 o 
   6   5   0        0.78        1.67      0.25 o 
   7   5   0       22.95       26.44      0.48 o 
   8   5   0      396.51      393.77      2.62 o 
   9   5   0      151.52      149.33      0.97 o 
  10   5   0      294.81      295.04      2.46 o 
  11   5   0      174.45      179.39      1.17 o 
  12   5   0       25.92       27.13      0.79 o 
  13   5   0       46.19       48.29      0.81 o 
   0   6   0      183.78      198.71      3.39 o 
   1   6   0       38.42       38.67      1.33 o 
   3   6   0       26.17       27.58      0.45 o 
   4   6   0       77.83       81.53      0.94 o 
   5   6   0       45.68       47.09      0.56 o 
   6   6   0      173.38      174.91      0.97 o 
   7   6   0       82.70       78.83      0.73 o 
   8   6   0       81.55       83.21      0.78 o 
   9   6   0      203.05      201.67      1.17 o 
  10   6   0        3.78        4.35      0.40 o 
  11   6   0        1.11        2.49      0.49 o 
  12   6   0        0.29        0.42      0.53 o 
  13   6   0       21.96       25.89      0.74 o 
   1   7   0     1033.07      977.99      5.06 o 
   2   7   0      319.25      311.04      2.42 o 
   3   7   0       38.49       45.62      0.92 o 
   4   7   0        4.33        7.65      0.54 o 
   6   7   0        5.65        6.39      0.38 o 
   7   7   0       69.00       59.38      0.72 o 
   8   7   0        3.71        1.90      0.44 o 
   9   7   0       23.03       25.18      0.63 o 
  10   7   0      212.38      221.08      1.35 o 
  11   7   0        2.76        4.14      0.53 o 
  12   7   0        6.06        6.80      0.44 o 
   0   8   0     1615.29     1593.04      8.17 o 
   1   8   0      328.82      322.25      2.73 o 
   2   8   0       41.34       40.01      0.61 o 
   3   8   0      212.55      192.06      1.31 o 
   4   8   0      344.79      306.45      2.00 o 
   5   8   0      171.50      148.26      1.02 o 
   7   8   0        3.36        3.21      0.58 o 
   8   8   0        5.29        5.94      0.37 o 
   9   8   0       26.10       32.49      0.80 o 
  10   8   0       83.05       96.43      1.02 o 
   1   9   0      173.94      173.78      1.32 o 
   2   9   0       89.86       85.58      0.84 o 
   3   9   0       24.91       24.72      0.60 o 
   4   9   0       35.45       36.32      0.74 o 
   5   9   0      110.11      112.58      1.63 o 
   6   9   0       15.13       12.90      0.58 o 
   7   9   0        1.26        1.45      0.42 o 
   8   9   0        3.00        3.70      0.39 o 
   9   9   0        7.76        6.01      0.46 o 
   0  10   0       31.88       32.35      0.97 o 
   1  10   0        0.04        0.09      0.50 o 
   2  10   0        0.05        0.29      0.50 o 
   3  10   0        2.25        1.44      0.42 o 
   4  10   0       52.17       48.53      0.79 o 
   5  10   0       51.91       46.28      0.80 o 
   6  10   0       37.15       42.33      0.93 o 
   7  10   0       10.88        9.62      0.49 o 
   1  11   0       46.01       47.84      0.83 o 
   2  11   0       17.33       22.77      0.72 o 
   3  11   0       10.53       15.94      0.68 o 
 -15   0   1      122.09      136.16      2.33 o 
 -13   0   1        5.57        2.74      0.66 o 
 -11   0   1      864.57      775.99      7.95 o 
  -9   0   1       22.21       21.36      0.82 o 
  -7   0   1      657.88      776.17      4.23 o 
  -5   0   1      679.50      681.91     10.43 o 
  -3   0   1        8.25        4.88      0.22 o 
  -1   0   1      604.15      588.79      2.59 o 
   1   0   1      921.07      882.94      3.53 o 
   3   0   1     1378.47     1370.14      4.76 o 
   7   0   1        1.47        0.86      0.31 o 
   9   0   1      409.56      350.19      5.05 o 
  11   0   1       16.54       12.68      0.98 o 
  13   0   1        0.22        0.36      0.95 o 
  15   0   1        2.83        3.07      0.83 o 
 -15   1   1       62.12       69.78      1.29 o 
 -14   1   1       75.99       74.93      2.55 o 
 -13   1   1       97.25       87.76      1.22 o 
 -12   1   1      136.68      122.11      1.63 o 
 -11   1   1       45.05       40.93      0.84 o 
  -9   1   1       89.15       85.15      1.42 o 
  -8   1   1      144.73      131.60      0.77 o 
  -7   1   1       24.27       21.98      0.35 o 
  -6   1   1      312.30      357.33      5.30 o 
  -5   1   1       36.11       26.55      0.30 o 
  -4   1   1      259.13      252.59      1.45 o 
  -3   1   1      434.05      491.18      1.64 o 
  -2   1   1      529.74      561.47      2.78 o 
  -1   1   1     1194.24     1142.35     20.90 o 
   0   1   1      170.11      158.81      1.24 o 
   1   1   1        9.87        6.94      0.23 o 
   2   1   1       78.22       85.72      1.53 o 
   3   1   1       43.59       38.13      0.49 o 
   4   1   1     1846.28     1779.37      7.00 o 
   5   1   1       75.10       78.42      0.48 o 
   6   1   1      299.32      344.64      2.42 o 
   7   1   1      135.90      150.91      1.66 o 
   8   1   1      332.66      337.37      5.09 o 
   9   1   1      163.21      145.87      1.22 o 
  10   1   1       12.67        8.44      0.66 o 
  11   1   1      399.00      365.37      2.93 o 
  12   1   1       14.50       10.94      0.62 o 
  13   1   1       28.26       34.56      0.97 o 
  14   1   1       10.56        8.39      1.31 o 
 -15   2   1        0.76        1.02      1.02 o 
 -14   2   1       52.43       52.65      1.11 o 
 -13   2   1       28.93       28.26      0.88 o 
 -12   2   1       77.60       76.56      1.10 o 
 -11   2   1        0.85        1.24      0.40 o 
 -10   2   1       36.82       36.12      0.76 o 
  -9   2   1        5.38        7.20      0.42 o 
  -8   2   1      339.83      324.31      4.55 o 
  -7   2   1        0.68       -0.26      0.36 o 
  -6   2   1     1081.89     1114.18      9.05 o 
  -5   2   1       29.48       38.20      0.49 o 
  -4   2   1      749.50      782.84      4.44 o 
  -2   2   1      522.05      514.12      3.28 o 
  -1   2   1       46.45       42.13      0.28 o 
   0   2   1      135.34      155.20      1.19 o 
   1   2   1       57.18       63.73      0.39 o 
   2   2   1      459.81      481.39      1.79 o 
   3   2   1      473.59      456.94      2.41 o 
   4   2   1      183.49      184.60      1.09 o 
   5   2   1       48.45       48.38      0.42 o 
   6   2   1       58.38       62.01      0.59 o 
   7   2   1       18.75       17.48      0.50 o 
   8   2   1      934.05      907.71      5.40 o 
   9   2   1      457.33      415.98      5.30 o 
  10   2   1       47.16       51.26      1.19 o 
  11   2   1      113.17      102.38      1.23 o 
  12   2   1      186.47      186.87      1.64 o 
  13   2   1       24.65       29.83      0.96 o 
  14   2   1       73.52       83.39      1.36 o 
 -15   3   1       28.90       35.61      1.36 o 
 -14   3   1      208.81      227.21      4.57 o 
 -13   3   1       25.98       28.87      1.56 o 
 -12   3   1        1.89        1.64      0.44 o 
 -11   3   1      267.48      257.56      3.93 o 
 -10   3   1      770.58      759.52      6.17 o 
  -9   3   1     1011.15      994.27     15.75 o 
  -8   3   1      438.04      411.16      3.64 o 
  -7   3   1       60.15       54.95      0.79 o 
  -6   3   1      183.11      194.87      1.75 o 
  -5   3   1      371.71      377.47      2.71 o 
  -4   3   1        1.71        4.33      1.45 o 
  -3   3   1     1573.20     1585.02     12.81 o 
  -2   3   1        0.28        1.67      0.28 o 
  -1   3   1     1077.34     1034.60      5.10 o 
   0   3   1       49.43       54.51      0.36 o 
   1   3   1       59.50       48.61      0.39 o 
   2   3   1       52.68       55.23      0.42 o 
   3   3   1      273.96      278.73      1.98 o 
   4   3   1     1177.10     1258.77      3.63 o 
   5   3   1        6.89        8.07      0.29 o 
   6   3   1        0.80       -0.28      0.28 o 
   7   3   1      234.58      226.04      1.51 o 
   8   3   1     1294.70     1261.22      7.44 o 
   9   3   1      527.86      523.51      5.66 o 
  10   3   1      234.82      235.48      1.94 o 
  11   3   1        1.52        4.94      2.07 o 
  12   3   1       45.09       50.27      4.41 o 
  13   3   1       26.02       24.20      0.93 o 
  14   3   1       85.43       89.62      1.43 o 
 -14   4   1        2.53        2.93      0.56 o 
 -13   4   1        0.20       -0.23      0.72 o 
 -12   4   1        6.12        5.47      0.49 o 
 -11   4   1        0.94        0.13      0.55 o 
 -10   4   1      176.34      176.73      1.49 o 
  -9   4   1      851.05      863.89     15.55 o 
  -8   4   1       33.58       36.67      0.76 o 
  -7   4   1       93.39       91.00      0.94 o 
  -6   4   1       13.03        8.20      0.52 o 
  -5   4   1       90.50       90.73      0.59 o 
  -3   4   1      109.39      115.59      0.69 o 
  -2   4   1      214.36      220.24      1.16 o 
  -1   4   1      112.71      130.17      1.05 o 
   1   4   1      421.63      431.79      5.51 o 
   2   4   1      536.25      585.96      5.37 o 
   3   4   1      610.05      613.96      2.65 o 
   4   4   1        5.85        5.31      0.22 o 
   5   4   1       40.69       42.07      0.47 o 
   6   4   1        0.21        0.24      0.27 o 
   7   4   1      162.68      154.51      1.23 o 
   8   4   1       41.73       41.07      0.82 o 
   9   4   1       40.59       37.73      0.83 o 
  10   4   1       25.69       25.31      0.80 o 
  11   4   1        8.38        8.38      0.50 o 
  12   4   1        3.28        3.13      0.50 o 
  13   4   1       11.57       13.84      1.03 o 
  14   4   1        0.07       -0.62      0.82 o 
 -14   5   1       48.68       52.24      2.10 o 
 -13   5   1       10.63       11.80      0.60 o 
 -12   5   1       74.37       79.80      1.24 o 
 -11   5   1        0.96        2.01      0.44 o 
 -10   5   1        0.23        0.51      0.49 o 
  -9   5   1       36.09       35.41      2.36 o 
  -8   5   1      141.22      143.18      1.28 o 
  -7   5   1       14.85       12.89      0.59 o 
  -6   5   1       19.05       18.30      0.84 o 
  -5   5   1       12.23       11.43      0.37 o 
  -4   5   1      171.24      161.61      0.84 o 
  -3   5   1        1.68        1.57      0.21 o 
  -2   5   1      467.86      483.61      5.19 o 
  -1   5   1       14.75       18.46      0.35 o 
   0   5   1       72.53       74.82      0.53 o 
   1   5   1       25.69       25.30      0.37 o 
   2   5   1      167.49      160.08      1.11 o 
   3   5   1       67.94       70.76      0.70 o 
   4   5   1      237.03      211.14      0.98 o 
   5   5   1       37.42       37.80      0.71 o 
   6   5   1       48.69       50.02      1.12 o 
   7   5   1      204.72      206.77      2.18 o 
   8   5   1      200.39      199.75      1.54 o 
   9   5   1       35.45       33.52      0.87 o 
  10   5   1        0.44       -0.19      0.65 o 
  11   5   1       38.99       43.71      1.20 o 
  12   5   1        6.01        5.44      0.88 o 
  13   5   1       30.67       32.68      1.14 o 
 -13   6   1      230.81      237.34      2.09 o 
 -12   6   1       19.41       21.65      0.93 o 
 -11   6   1       11.65       10.69      0.63 o 
 -10   6   1       10.91       12.53      0.75 o 
  -9   6   1       21.52       23.81      0.78 o 
  -8   6   1       82.80       84.08      1.09 o 
  -7   6   1      117.59      128.31      1.24 o 
  -6   6   1      115.85      117.42      1.15 o 
  -5   6   1        1.41        1.50      0.82 o 
  -4   6   1       32.78       33.69      0.71 o 
  -3   6   1       15.07       16.63      0.58 o 
  -2   6   1      140.54      146.56      1.10 o 
  -1   6   1      108.56      101.35      0.68 o 
   0   6   1        4.36        2.29      0.23 o 
   1   6   1      448.73      441.95      1.85 o 
   2   6   1       29.11       29.60      1.03 o 
   3   6   1      115.27      112.22      1.05 o 
   4   6   1       31.87       37.54      0.78 o 
   5   6   1       50.10       39.76      1.54 o 
   6   6   1      169.92      140.26      1.28 o 
   8   6   1        4.19        7.91      0.47 o 
   9   6   1       48.72       46.62      0.98 o 
  10   6   1       39.44       47.26      1.04 o 
  11   6   1       30.98       40.97      1.05 o 
  12   6   1      231.07      252.35      2.66 o 
 -12   7   1      100.93      116.88      1.59 o 
 -11   7   1        6.49        8.32      0.58 o 
 -10   7   1        0.36        0.78      0.69 o 
  -9   7   1       33.65       38.43      0.95 o 
  -8   7   1      115.78       97.45      1.23 o 
  -7   7   1      273.15      237.27      1.99 o 
  -6   7   1       94.32       88.85      1.12 o 
  -5   7   1      169.39      152.59      1.52 o 
  -4   7   1      141.77      134.49      1.24 o 
  -3   7   1       18.31       14.74      0.64 o 
  -2   7   1      381.04      368.87      4.98 o 
  -1   7   1     1868.40     1826.11      8.06 o 
   0   7   1      353.93      339.02      5.06 o 
   1   7   1      609.63      588.01     11.93 o 
   2   7   1      450.10      434.36      5.13 o 
   3   7   1        4.75        5.80      0.40 o 
   4   7   1       25.98       24.13      0.85 o 
   5   7   1      165.58      133.39      1.61 o 
   7   7   1      169.18      144.30      1.44 o 
   9   7   1       20.45       19.38      0.84 o 
  10   7   1       10.08       12.59      0.60 o 
  11   7   1       82.39      102.02      3.03 o 
 -11   8   1       48.12       54.10      1.23 o 
 -10   8   1        0.25        0.19      0.74 o 
  -9   8   1        0.47        0.63      0.57 o 
  -8   8   1       96.99       80.13      1.24 o 
  -7   8   1       16.10       11.20      0.77 o 
  -6   8   1       20.44       13.78      1.29 o 
  -5   8   1       13.01       12.29      0.72 o 
  -4   8   1       23.96       22.65      0.79 o 
  -3   8   1       25.30       22.50      0.79 o 
  -2   8   1      391.39      391.52      2.43 o 
  -1   8   1      181.55      178.02      1.49 o 
   0   8   1      354.30      344.57      2.28 o 
   1   8   1       62.63       63.88      1.01 o 
   2   8   1      127.06      122.78      2.73 o 
   3   8   1       78.85       75.82      1.08 o 
   4   8   1        9.67        8.71      0.47 o 
   5   8   1        2.88        2.74      0.46 o 
   6   8   1       10.68        9.55      0.51 o 
   7   8   1        0.50        1.12      0.67 o 
   8   8   1       92.32       92.29      1.34 o 
   9   8   1        7.86        7.24      0.85 o 
  10   8   1        1.77        0.63      0.98 o 
  -9   9   1        7.50        7.82      1.27 o 
  -8   9   1       25.72       24.26      1.38 o 
  -7   9   1       16.95       15.47      1.01 o 
  -6   9   1       19.16       21.43      0.87 o 
  -5   9   1        0.02        0.15      0.66 o 
  -4   9   1        3.61        4.45      0.50 o 
  -3   9   1       32.72       33.71      0.92 o 
  -2   9   1       43.01       42.45      1.16 o 
  -1   9   1        0.44        0.79      0.52 o 
   0   9   1       30.36       27.64      1.03 o 
   1   9   1        0.10        0.20      0.64 o 
   2   9   1        4.61        5.08      0.49 o 
   3   9   1       25.82       25.05      0.86 o 
   4   9   1       21.62       21.91      0.87 o 
   5   9   1        2.45        2.34      0.52 o 
   6   9   1        0.14        1.05      0.59 o 
   7   9   1       50.78       56.51      2.14 o 
   8   9   1       16.94       12.95      0.72 o 
  -7  10   1        1.11        1.30      0.80 o 
  -6  10   1        3.80        3.29      0.57 o 
  -5  10   1       49.39       50.14      1.16 o 
  -4  10   1        0.02        0.05      1.58 o 
  -3  10   1        0.05       -0.74      0.74 o 
  -2  10   1       23.45       26.62      1.71 o 
  -1  10   1        9.57       10.05      0.58 o 
   0  10   1        1.94        1.58      0.61 o 
   1  10   1        5.46        6.23      0.53 o 
   2  10   1        2.01        2.71      0.52 o 
   3  10   1      241.00      259.42      2.10 o 
   4  10   1       71.76       81.35      1.33 o 
   5  10   1       96.58      107.24      1.53 o 
   6  10   1       45.24       52.73      1.22 o 
  -3  11   1      248.00      269.85      2.29 o 
  -2  11   1      160.32      172.17      4.31 o 
  -1  11   1        6.73        7.03      0.62 o 
   0  11   1       11.37       12.40      0.75 o 
   1  11   1       57.52       59.86      1.28 o 
   2  11   1        2.97        4.02      0.60 o 
 -16   0   2       74.27       78.02      1.98 o 
 -14   0   2      309.58      276.19      2.90 o 
 -12   0   2      559.57      505.75      6.79 o 
 -10   0   2      153.24      170.59      2.63 o 
  -8   0   2      745.15      840.64      4.81 o 
  -6   0   2     1749.26     1908.05     17.08 o 
  -4   0   2     1593.16     1611.15      4.90 o 
   0   0   2     6411.28     3926.60   1336.90 o 
   2   0   2       61.03       46.59      0.47 o 
   4   0   2       66.50       51.12      0.59 o 
   8   0   2        1.10        0.38      0.69 o 
  10   0   2      379.52      364.55      4.06 o 
  12   0   2      152.00      148.49      2.19 o 
  14   0   2       37.23       33.11      1.53 o 
 -15   1   2      103.64      107.08      1.49 o 
 -14   1   2       40.10       33.93      0.97 o 
 -13   1   2       83.01       76.44      2.35 o 
 -12   1   2       69.50       70.02      1.05 o 
 -11   1   2       29.60       23.39      0.72 o 
 -10   1   2        1.90        2.77      0.36 o 
  -9   1   2      111.43      117.23      1.38 o 
  -8   1   2       44.47       55.61      0.60 o 
  -6   1   2     1235.32     1252.00      4.53 o 
  -5   1   2        4.76        4.26      0.18 o 
  -4   1   2       83.53       84.46      1.60 o 
  -2   1   2     7313.92     6695.13     66.64 o 
  -1   1   2     7644.62     7028.50    125.69 o 
   1   1   2       88.57       91.57      2.09 o 
   2   1   2      100.47       96.20      0.81 o 
   3   1   2      389.35      387.54      2.30 o 
   4   1   2     1109.58     1135.09      3.74 o 
   5   1   2     1360.63     1403.54      4.04 o 
   6   1   2      433.60      493.96      2.61 o 
   7   1   2       73.37       60.65      0.57 o 
   8   1   2        0.92        0.85      0.41 o 
   9   1   2       13.24       17.47      1.36 o 
  10   1   2      128.09      113.79      1.80 o 
  11   1   2       84.45       75.94      2.66 o 
  12   1   2       84.69       77.89      1.20 o 
  13   1   2        2.18        2.69      0.56 o 
  14   1   2       56.95       57.60      1.23 o 
 -15   2   2        0.99        1.86      0.80 o 
 -14   2   2        0.15        0.93      0.56 o 
 -13   2   2        0.75       -0.64      0.64 o 
 -12   2   2       31.50       27.96      1.35 o 
 -11   2   2       65.35       61.21      0.97 o 
 -10   2   2      140.74      136.23      1.20 o 
  -9   2   2      107.78      107.48      1.93 o 
  -8   2   2       20.03       22.82      0.71 o 
  -7   2   2        6.13        7.54      0.31 o 
  -6   2   2       48.73       47.27      0.43 o 
  -5   2   2      705.42      698.66      5.03 o 
  -4   2   2       48.56       54.63      0.40 o 
  -3   2   2      869.57      856.89      2.61 o 
  -2   2   2       11.17        8.86      0.38 o 
  -1   2   2      260.02      238.25      1.41 o 
   1   2   2      559.39      597.02      3.13 o 
   2   2   2      260.92      276.93      3.76 o 
   4   2   2       34.19       30.53      0.58 o 
   5   2   2      295.04      262.39      1.67 o 
   6   2   2      202.90      209.09      1.28 o 
   7   2   2        0.03        0.09      0.85 o 
   8   2   2      204.69      187.30      1.60 o 
   9   2   2      180.95      190.56      1.72 o 
  10   2   2      212.25      196.35      3.31 o 
  11   2   2      164.86      155.24      1.53 o 
  12   2   2        0.39        0.30      0.74 o 
  13   2   2        3.35        1.93      0.71 o 
  14   2   2       19.78       23.63      1.00 o 
 -15   3   2        1.55        0.53      0.80 o 
 -14   3   2       24.50       22.76      1.05 o 
 -13   3   2       25.26       29.64      1.47 o 
 -12   3   2       52.18       54.57      1.21 o 
 -11   3   2       82.51       85.17      1.70 o 
 -10   3   2      377.27      377.06      3.24 o 
  -9   3   2      624.36      613.53      5.87 o 
  -8   3   2      431.13      424.99      9.56 o 
  -7   3   2      662.91      625.40      4.32 o 
  -6   3   2       67.44       65.11      0.64 o 
  -5   3   2      130.95      150.69      1.01 o 
  -4   3   2      814.50      875.98      3.53 o 
  -3   3   2     1349.40     1457.95      3.72 o 
  -2   3   2      637.46      698.00      2.54 o 
  -1   3   2       94.01       93.81      1.35 o 
   0   3   2      559.94      556.26      3.16 o 
   1   3   2      116.35      128.57      1.02 o 
   2   3   2     2351.44     2419.77     13.31 o 
   3   3   2      644.67      735.70      5.67 o 
   4   3   2      284.18      317.23      1.81 o 
   5   3   2      363.53      368.49      2.90 o 
   6   3   2       16.73       16.24      0.40 o 
   7   3   2      172.42      170.84      1.50 o 
   8   3   2      639.72      619.06      4.94 o 
   9   3   2      107.33      105.77      1.50 o 
  10   3   2       74.92       74.70      2.15 o 
  11   3   2        6.72        5.49      0.64 o 
  12   3   2        7.35        7.13      0.55 o 
  13   3   2        0.01       -0.78      0.78 o 
 -14   4   2      250.41      265.19      3.21 o 
 -13   4   2       68.03       73.82      1.24 o 
 -12   4   2        1.60        1.32      0.66 o 
 -11   4   2       56.97       56.68      1.21 o 
 -10   4   2     2684.19     2614.80     10.47 o 
  -9   4   2      123.28      125.28      2.09 o 
  -8   4   2      831.20      811.95     11.52 o 
  -7   4   2      125.89      126.49      1.40 o 
  -6   4   2      131.80      143.79      0.89 o 
  -5   4   2      442.40      441.08      2.45 o 
  -4   4   2     2788.31     2904.80     10.15 o 
  -3   4   2       40.72       43.13      0.42 o 
  -1   4   2       32.01       27.87      0.95 o 
   0   4   2      191.56      215.55      1.90 o 
   1   4   2      209.50      213.47      1.56 o 
   2   4   2      457.66      493.55      4.44 o 
   3   4   2       85.17       85.55      0.58 o 
   4   4   2      225.78      226.43      1.17 o 
   5   4   2        2.56        5.19      0.38 o 
   6   4   2      164.61      164.62      1.46 o 
   7   4   2      280.03      274.20      2.37 o 
   8   4   2        9.77       11.15      0.64 o 
   9   4   2       36.80       37.62      0.90 o 
  10   4   2      323.32      328.60      2.84 o 
  11   4   2       27.68       28.23      0.92 o 
  12   4   2       48.01       48.20      1.12 o 
  13   4   2        5.75        6.53      0.72 o 
 -14   5   2        3.60        1.79      0.68 o 
 -13   5   2       29.98       25.84      0.97 o 
 -12   5   2       28.03       30.23      0.92 o 
 -11   5   2       13.48       13.21      0.76 o 
 -10   5   2       29.87       30.18      0.85 o 
  -9   5   2      120.70      121.77      2.69 o 
  -8   5   2      223.84      220.70      4.26 o 
  -7   5   2       11.43       11.04      0.57 o 
  -6   5   2       25.20       26.73      0.66 o 
  -5   5   2        8.45        8.22      0.52 o 
  -4   5   2      410.77      452.43      3.08 o 
  -3   5   2       41.28       40.77      0.47 o 
  -2   5   2        6.61        8.45      0.32 o 
  -1   5   2      150.03      147.20      0.91 o 
   0   5   2        4.09        7.63      0.35 o 
   1   5   2      597.76      618.50      2.93 o 
   2   5   2      998.57     1118.37      7.21 o 
   3   5   2       28.31       31.96      0.47 o 
   4   5   2      113.30      122.76      1.68 o 
   5   5   2        3.82        4.81      0.38 o 
   6   5   2      795.71      804.61     11.11 o 
   7   5   2     1298.16     1285.23     13.20 o 
   8   5   2      760.42      764.30      5.94 o 
   9   5   2      308.35      311.49      2.37 o 
  10   5   2        0.08        0.68      0.66 o 
  11   5   2       87.78       95.32      1.39 o 
  12   5   2       44.35       48.33      1.31 o 
 -13   6   2       15.83       14.84      0.93 o 
 -12   6   2        2.72        3.52      0.71 o 
 -11   6   2       65.58       74.87      1.23 o 
 -10   6   2        1.35        3.17      0.83 o 
  -9   6   2        0.11        0.13      0.89 o 
  -8   6   2       52.37       49.02      0.92 o 
  -7   6   2       16.84       11.21      1.00 o 
  -6   6   2      153.35      137.85      1.25 o 
  -5   6   2      184.44      215.76      3.07 o 
  -4   6   2        0.20        0.75      0.40 o 
  -3   6   2        3.78        3.51      0.34 o 
  -2   6   2        9.56        5.27      0.36 o 
  -1   6   2      133.26      121.07      1.07 o 
   0   6   2      184.04      166.43      1.98 o 
   1   6   2       84.10       80.29      1.34 o 
   2   6   2        4.54        4.70      0.37 o 
   3   6   2        6.18        9.17      1.04 o 
   4   6   2       46.90       40.33      0.80 o 
   5   6   2       18.81       25.93      1.09 o 
   6   6   2        1.33        0.08      0.60 o 
   7   6   2       11.52       11.37      2.06 o 
   8   6   2       60.33       61.61      1.07 o 
   9   6   2       20.64       19.22      0.86 o 
  10   6   2       40.99       39.52      1.04 o 
  11   6   2       43.88       41.73      1.13 o 
 -12   7   2      126.65      142.59      1.71 o 
 -11   7   2      180.66      196.75      2.75 o 
 -10   7   2        1.06        3.00      0.50 o 
  -9   7   2       51.47       53.44      1.06 o 
  -8   7   2       22.22       20.08      0.79 o 
  -7   7   2       51.78       40.84      0.90 o 
  -6   7   2      263.57      222.13      2.30 o 
  -4   7   2      185.07      156.30      1.35 o 
  -3   7   2       16.94       16.21      0.67 o 
  -2   7   2        9.83       11.99      1.28 o 
  -1   7   2      474.68      460.56      3.48 o 
   0   7   2     1484.64     1453.24      7.41 o 
   1   7   2      572.00      558.26      3.84 o 
   2   7   2        7.92        7.36      0.43 o 
   3   7   2        5.37        6.16      0.42 o 
   4   7   2       26.69       24.14      0.75 o 
   5   7   2        9.66        6.44      0.47 o 
   6   7   2      156.46      139.45      2.48 o 
   7   7   2       42.18       47.50      1.57 o 
   8   7   2        0.42        0.87      0.70 o 
   9   7   2       25.93       26.73      1.07 o 
  10   7   2        0.53        1.82      1.62 o 
 -11   8   2      126.33      147.19      2.94 o 
 -10   8   2       18.73       14.76      0.89 o 
  -9   8   2       26.87       24.20      0.93 o 
  -8   8   2        9.08        7.21      0.53 o 
  -7   8   2       19.04       21.36      1.45 o 
  -6   8   2       80.53       66.96      1.11 o 
  -5   8   2       27.54       28.70      1.38 o 
  -4   8   2        1.78        2.95      0.70 o 
  -3   8   2      614.83      610.87      5.95 o 
  -2   8   2      615.46      603.07     11.41 o 
  -1   8   2      497.11      514.75      5.54 o 
   0   8   2       72.00       71.67      1.42 o 
   1   8   2       72.32       72.58      1.23 o 
   2   8   2      150.69      143.37      1.40 o 
   3   8   2       62.76       58.41      2.19 o 
   4   8   2       26.60       21.89      0.82 o 
   5   8   2      272.33      260.20      2.38 o 
   6   8   2        0.10        0.33      1.11 o 
   7   8   2       14.54       15.26      0.85 o 
   8   8   2       26.46       30.88      1.18 o 
   9   8   2       73.69       79.88      1.38 o 
  -9   9   2        2.18        0.77      0.82 o 
  -8   9   2       33.51       35.69      1.09 o 
  -7   9   2       22.38       21.50      0.91 o 
  -6   9   2       20.87       16.22      1.39 o 
  -5   9   2       96.52       91.62      2.95 o 
  -4   9   2       86.22       84.23      1.49 o 
  -3   9   2       21.48       21.11      1.93 o 
  -2   9   2       80.69       75.81      2.13 o 
  -1   9   2       51.80       52.72      1.08 o 
   0   9   2       49.72       50.24      1.03 o 
   1   9   2      107.04      108.38      1.37 o 
   2   9   2       24.54       24.12      0.89 o 
   3   9   2       63.57       57.07      1.30 o 
   4   9   2       90.52       80.37      1.44 o 
   5   9   2      142.32      131.73      4.17 o 
   6   9   2       30.85       36.83      1.03 o 
   7   9   2        0.86        2.05      0.64 o 
  -7  10   2       31.70       37.65      2.79 o 
  -6  10   2        0.45       -0.11      0.79 o 
  -5  10   2        4.24        3.71      0.57 o 
  -4  10   2       48.42       43.03      1.17 o 
  -3  10   2       89.61       99.35      2.17 o 
  -2  10   2        4.35        3.64      0.88 o 
  -1  10   2      140.26      137.02      2.47 o 
   0  10   2        0.02       -0.15      0.73 o 
   1  10   2       20.37       20.83      1.19 o 
   2  10   2       70.39       68.22      1.26 o 
   3  10   2        5.62        5.36      0.58 o 
   4  10   2       95.14       98.11      1.65 o 
   5  10   2       14.79       13.85      0.76 o 
 -15   0   3        2.82        1.79      0.73 o 
 -13   0   3      659.40      626.61      5.76 o 
 -11   0   3        2.12        5.53      0.60 o 
  -9   0   3      156.63      143.41      1.66 o 
  -7   0   3      817.62      828.90      9.63 o 
  -5   0   3      243.58      263.90      5.31 o 
  -3   0   3       90.46      104.30      1.29 o 
  -1   0   3     1445.39     1488.34      4.97 o 
   1   0   3       34.08       33.25      1.28 o 
   3   0   3       79.04       83.14      1.25 o 
   5   0   3        3.22        3.45      0.41 o 
   7   0   3      211.94      217.40      2.88 o 
   9   0   3      185.25      175.74      2.09 o 
  11   0   3       28.87       28.48      1.27 o 
  13   0   3      261.57      264.63      3.12 o 
 -15   1   3        0.94        1.55      0.62 o 
 -14   1   3        3.36        1.65      0.59 o 
 -13   1   3        0.50        0.95      0.80 o 
 -12   1   3      241.70      228.03      1.71 o 
 -11   1   3       95.72       96.92      1.47 o 
 -10   1   3       16.69       15.70      0.62 o 
  -9   1   3        2.52        2.52      0.35 o 
  -8   1   3      159.42      168.86      0.90 o 
  -7   1   3      252.48      258.48      1.62 o 
  -6   1   3      383.98      375.57      2.16 o 
  -5   1   3       42.13       37.28      0.41 o 
  -4   1   3       46.96       55.79      0.42 o 
  -3   1   3       10.51        7.28      0.25 o 
  -2   1   3      166.97      155.98      1.28 o 
  -1   1   3       96.42       88.15      0.51 o 
   0   1   3       53.01       62.47      1.17 o 
   1   1   3       62.52       54.09      1.93 o 
   2   1   3       43.56       51.64      0.77 o 
   3   1   3      142.42      139.93      1.47 o 
   4   1   3      215.53      234.77      1.60 o 
   5   1   3       57.04       58.48      0.54 o 
   6   1   3        5.02        4.70      0.35 o 
   7   1   3       12.32       11.91      0.61 o 
   8   1   3      440.83      418.18      4.18 o 
   9   1   3       61.31       57.41      0.98 o 
  10   1   3       10.00        9.85      0.49 o 
  11   1   3       29.89       29.19      1.10 o 
  12   1   3       26.05       31.37      0.99 o 
  13   1   3        3.38        6.01      1.20 o 
 -15   2   3        0.69       -0.51      1.93 o 
 -14   2   3       52.84       55.65      1.12 o 
 -13   2   3        8.66        8.64      0.62 o 
 -12   2   3       15.40       16.58      1.27 o 
 -11   2   3       15.51       13.95      0.69 o 
 -10   2   3      190.71      187.16      1.65 o 
  -9   2   3        0.82        1.12      0.50 o 
  -8   2   3        9.79        9.43      0.52 o 
  -7   2   3       17.35       17.20      0.38 o 
  -6   2   3      113.68      121.79      0.67 o 
  -5   2   3        7.20        7.64      0.28 o 
  -4   2   3      349.99      351.01      1.97 o 
  -3   2   3       65.68       68.23      0.51 o 
  -2   2   3      664.57      657.62      3.64 o 
  -1   2   3       41.12       46.92      0.39 o 
   0   2   3        1.01        0.74      0.18 o 
   1   2   3      146.91      135.77      0.89 o 
   2   2   3      277.15      289.74      3.84 o 
   3   2   3       38.33       45.84      0.71 o 
   4   2   3     1410.16     1403.79      4.98 o 
   5   2   3       52.94       55.65      0.85 o 
   6   2   3      251.28      231.34      5.94 o 
   7   2   3      586.32      575.10     14.84 o 
   8   2   3     1194.90     1167.29      6.96 o 
   9   2   3      658.72      634.26      5.48 o 
  10   2   3       37.92       34.06      0.91 o 
  11   2   3       33.53       25.15      0.92 o 
  12   2   3      105.00      103.86      1.78 o 
  13   2   3       81.07       98.20      2.51 o 
 -15   3   3        4.52        4.10      0.83 o 
 -14   3   3       12.39       14.27      1.37 o 
 -13   3   3       37.38       35.23      0.96 o 
 -12   3   3        1.27        0.91      0.52 o 
 -11   3   3       94.53       93.89      2.04 o 
 -10   3   3       55.98       54.54      0.93 o 
  -9   3   3       36.67       38.31      0.94 o 
  -8   3   3        1.69        2.44      0.35 o 
  -7   3   3       53.45       53.76      0.54 o 
  -6   3   3      121.64      131.04      0.81 o 
  -5   3   3       54.82       58.75      0.58 o 
  -4   3   3       76.57       76.57      0.54 o 
  -3   3   3      101.76      106.56      0.77 o 
  -2   3   3       71.65       62.58      0.48 o 
  -1   3   3      422.49      421.10      3.67 o 
   0   3   3        1.59        2.60      0.27 o 
   1   3   3      244.04      278.45      2.42 o 
   2   3   3      162.85      173.68      1.66 o 
   3   3   3      452.26      413.64      2.44 o 
   4   3   3       52.64       55.07      0.62 o 
   5   3   3       56.25       54.70      0.79 o 
   6   3   3      112.76      118.98      1.13 o 
   7   3   3      218.37      217.79      2.19 o 
   8   3   3       14.73       12.92      0.69 o 
   9   3   3      105.04      102.63      1.24 o 
  10   3   3        6.20        5.67      0.71 o 
  11   3   3       18.96       19.26      1.42 o 
  12   3   3        0.85        1.71      0.68 o 
 -14   4   3        1.33        0.93      0.64 o 
 -13   4   3       44.52       48.59      1.20 o 
 -12   4   3      258.69      256.03      1.95 o 
 -11   4   3      739.20      741.45      7.10 o 
 -10   4   3      284.01      284.96      2.65 o 
  -9   4   3      939.95      924.58      9.48 o 
  -8   4   3       16.22       16.07      0.81 o 
  -7   4   3      158.99      151.51      1.41 o 
  -6   4   3       80.43       89.58      1.45 o 
  -5   4   3      281.41      288.95      1.41 o 
  -4   4   3       84.01       85.26      0.66 o 
  -3   4   3      108.68      111.70      0.66 o 
  -2   4   3      217.56      209.54      1.40 o 
  -1   4   3      360.81      378.06      2.01 o 
   0   4   3        1.33        1.60      0.20 o 
   1   4   3      165.99      167.72      0.93 o 
   2   4   3        5.07        6.95      0.73 o 
   3   4   3        0.50        1.15      0.24 o 
   4   4   3       30.81       26.95      0.65 o 
   5   4   3       16.25       15.80      0.61 o 
   6   4   3       13.60       16.35      0.64 o 
   7   4   3        0.96        0.02      0.57 o 
   8   4   3        7.08        6.84      0.46 o 
   9   4   3        0.48       -0.89      0.89 o 
  10   4   3        0.00        0.08      0.69 o 
  11   4   3        0.02       -0.06      0.72 o 
  12   4   3       31.34       28.36      1.06 o 
 -14   5   3        5.41        5.37      0.59 o 
 -13   5   3        3.08        3.80      0.54 o 
 -12   5   3       21.28       21.53      0.89 o 
 -11   5   3       87.95       85.98      1.25 o 
 -10   5   3       80.52       83.98      1.90 o 
  -9   5   3      193.28      210.07      3.30 o 
  -8   5   3        1.52        1.92      0.53 o 
  -7   5   3        5.17        4.72      0.39 o 
  -6   5   3      177.03      163.74      1.30 o 
  -5   5   3       95.06      104.64      1.04 o 
  -4   5   3       34.49       40.68      0.72 o 
  -3   5   3       51.40       51.15      0.76 o 
  -2   5   3      102.76      105.87      0.70 o 
  -1   5   3        0.08        0.50      0.28 o 
   0   5   3        5.55        6.15      0.25 o 
   1   5   3        4.31        5.33      0.40 o 
   2   5   3       93.18       95.57      1.42 o 
   3   5   3       17.54       19.37      0.89 o 
   4   5   3       14.24       17.88      0.66 o 
   5   5   3        1.02        3.42      0.40 o 
   6   5   3      129.14      114.24      2.64 o 
   7   5   3       13.28       15.23      0.74 o 
   8   5   3       12.63       13.26      0.77 o 
   9   5   3        3.10        5.30      0.51 o 
  10   5   3       93.77      102.19      1.42 o 
  11   5   3      125.20      134.53      1.65 o 
 -13   6   3        0.69        0.76      0.80 o 
 -12   6   3        2.98        4.95      1.01 o 
 -11   6   3        2.19        3.13      0.72 o 
 -10   6   3        3.90        5.14      0.62 o 
  -9   6   3        0.30        0.16      0.63 o 
  -8   6   3        0.69        0.98      0.59 o 
  -7   6   3       73.88       71.00      1.03 o 
  -6   6   3        0.20       -0.18      0.55 o 
  -5   6   3       34.06       31.87      1.46 o 
  -4   6   3      209.86      194.65      2.01 o 
  -3   6   3       27.32       27.19      1.31 o 
  -2   6   3      338.88      332.15      2.88 o 
  -1   6   3     1027.89      993.98      5.92 o 
   0   6   3      720.35      698.15      5.97 o 
   1   6   3      257.08      257.98      3.79 o 
   2   6   3       71.81       69.28      0.94 o 
   3   6   3        0.08        0.47      0.44 o 
   4   6   3      417.32      379.88      2.89 o 
   5   6   3      352.28      301.71      2.20 o 
   7   6   3      169.94      150.85      1.55 o 
   8   6   3       46.78       54.54      1.72 o 
   9   6   3       10.25       14.58      0.84 o 
  10   6   3      159.28      186.34      1.86 o 
 -12   7   3        0.39        4.62      2.73 o 
 -11   7   3       49.40       47.44      1.13 o 
 -10   7   3        4.75        5.47      0.56 o 
  -9   7   3       12.44       11.48      0.75 o 
  -8   7   3        0.42        0.06      0.71 o 
  -7   7   3        0.05        0.83      0.63 o 
  -6   7   3        7.60        6.24      0.47 o 
  -5   7   3       21.08       18.43      0.73 o 
  -4   7   3        8.21        7.03      1.12 o 
  -3   7   3       25.86       25.05      0.76 o 
  -2   7   3      147.89      148.46      2.39 o 
  -1   7   3       36.01       33.07      1.02 o 
   0   7   3      113.72      108.99      1.19 o 
   1   7   3        0.38       -0.24      0.58 o 
   2   7   3       32.35       32.89      0.83 o 
   3   7   3       82.03       90.80      1.17 o 
   4   7   3       14.01       11.50      1.25 o 
   5   7   3       24.48       23.04      2.02 o 
   6   7   3        5.97        9.51      1.10 o 
   7   7   3        0.42        0.35      0.87 o 
   8   7   3       32.86       33.99      1.00 o 
   9   7   3       96.89       96.08      1.46 o 
 -10   8   3       18.12       17.84      0.91 o 
  -9   8   3        0.01        0.02      0.74 o 
  -8   8   3      246.83      224.65      1.92 o 
  -7   8   3      150.41      147.07      3.84 o 
  -6   8   3       10.72       10.72      0.77 o 
  -5   8   3        8.73        7.49      0.51 o 
  -4   8   3      107.35      103.49      1.29 o 
  -3   8   3      194.05      190.43      2.04 o 
  -2   8   3      572.11      571.39     10.65 o 
  -1   8   3      400.58      401.56      2.60 o 
   0   8   3       30.06       28.72      1.28 o 
   1   8   3        2.67        4.06      0.46 o 
   2   8   3       45.51       49.41      1.00 o 
   3   8   3       15.99       14.17      0.76 o 
   4   8   3       45.71       45.19      1.03 o 
   5   8   3        0.67        1.54      1.27 o 
   6   8   3        0.30        1.35      1.24 o 
   7   8   3        1.17        1.18      0.62 o 
   8   8   3        3.80        1.09      0.67 o 
  -9   9   3        0.04       -0.79      0.79 o 
  -8   9   3       51.61       50.14      1.39 o 
  -7   9   3        3.56        2.79      0.54 o 
  -6   9   3       26.08       25.88      1.20 o 
  -5   9   3       17.23       19.15      0.88 o 
  -4   9   3       28.81       27.30      1.38 o 
  -3   9   3       54.99       53.70      1.25 o 
  -2   9   3       58.61       56.25      1.45 o 
  -1   9   3       88.30       87.15      1.30 o 
   0   9   3       12.60       11.89      0.80 o 
   1   9   3       10.78       11.50      0.68 o 
   2   9   3      138.73      145.13      1.59 o 
   3   9   3       52.43       60.98      1.18 o 
   4   9   3       36.73       41.97      1.09 o 
   5   9   3        2.33        2.45      0.54 o 
   6   9   3        0.19        0.79      0.69 o 
  -6  10   3       31.77       36.29      1.10 o 
  -5  10   3       16.57       18.01      0.94 o 
  -4  10   3       68.09       82.48      1.38 o 
  -3  10   3      215.59      222.07      7.40 o 
  -2  10   3       36.86       39.69      1.65 o 
  -1  10   3       12.37       10.57      0.62 o 
   0  10   3        0.22        0.23      0.76 o 
   1  10   3       10.31       11.88      0.97 o 
   2  10   3       65.76       75.84      2.75 o 
   3  10   3       60.59       73.82      1.63 o 
 -14   0   4      256.41      241.54      2.87 o 
 -12   0   4        0.05       -0.22      0.89 o 
 -10   0   4       76.46       78.74      1.45 o 
  -8   0   4       17.73       11.47      0.77 o 
  -6   0   4       32.59       23.63      0.69 o 
  -4   0   4        0.42        0.38      0.36 o 
  -2   0   4      298.26      262.97      3.19 o 
   0   0   4     1703.23     1648.89     56.46 o 
   2   0   4      408.90      378.25      3.22 o 
   4   0   4       31.73       36.02      1.00 o 
   6   0   4      146.85      151.13      1.82 o 
   8   0   4        6.15        6.24      0.66 o 
  10   0   4       17.67       17.41      1.22 o 
  12   0   4        7.02        5.74      0.84 o 
 -15   1   4       13.64       14.29      0.92 o 
 -14   1   4      174.19      162.09      2.69 o 
 -13   1   4       34.75       32.90      1.17 o 
 -12   1   4      101.57       96.03      3.03 o 
 -11   1   4       13.20       15.48      0.70 o 
 -10   1   4        6.82        5.43      0.42 o 
  -9   1   4       60.38       67.16      0.92 o 
  -8   1   4      591.22      640.35      7.76 o 
  -7   1   4      165.83      186.65      3.94 o 
  -6   1   4      430.90      462.06      2.59 o 
  -5   1   4      478.65      477.89      2.54 o 
  -4   1   4       62.13       69.79      0.84 o 
  -3   1   4     2315.26     2362.44     11.01 o 
  -2   1   4     3545.97     3671.23     35.88 o 
  -1   1   4     1505.45     1631.26      8.79 o 
   0   1   4      245.66      240.56     26.29 o 
   1   1   4      111.53      124.99      1.13 o 
   2   1   4      131.34      143.74      1.56 o 
   3   1   4      256.14      258.10      1.53 o 
   4   1   4        0.04        0.50      0.38 o 
   5   1   4      209.60      222.75      2.07 o 
   6   1   4       15.38       14.11      0.65 o 
   7   1   4        2.98        4.58      0.43 o 
   8   1   4        0.31        1.01      0.52 o 
   9   1   4      116.37      115.33      3.33 o 
  10   1   4       81.09       78.39      1.28 o 
  11   1   4       27.94       30.16      0.99 o 
  12   1   4       32.34       31.69      1.08 o 
 -15   2   4       72.93       73.67      1.33 o 
 -14   2   4        0.21       -0.51      0.74 o 
 -13   2   4       95.39       93.58      1.31 o 
 -12   2   4        9.51        8.87      0.51 o 
 -11   2   4       60.97       65.50      1.04 o 
 -10   2   4      224.65      223.77      2.27 o 
  -9   2   4       61.25       59.36      1.21 o 
  -8   2   4      161.31      170.32      1.50 o 
  -7   2   4       21.06       15.02      0.82 o 
  -6   2   4        0.22        0.41      0.33 o 
  -5   2   4      158.07      174.86      1.17 o 
  -4   2   4      607.77      687.02      5.45 o 
  -3   2   4       23.35       31.10      0.42 o 
  -2   2   4     1700.79     1810.68     16.82 o 
  -1   2   4     1532.77     1593.71     13.60 o 
   0   2   4      734.63      765.89     11.06 o 
   1   2   4      700.21      637.29     50.08 o 
   2   2   4      149.76      146.19      0.83 o 
   3   2   4      967.35     1006.37      2.78 o 
   4   2   4      119.22      133.41      2.34 o 
   5   2   4      192.33      203.82      1.65 o 
   6   2   4      225.06      230.99      2.24 o 
   7   2   4      656.69      631.47      7.78 o 
   8   2   4      343.63      339.59      3.22 o 
   9   2   4        1.84        2.87      0.51 o 
  10   2   4      107.96      103.91      1.41 o 
  11   2   4      118.23      120.28      1.54 o 
  12   2   4        0.81        0.41      0.82 o 
 -15   3   4       63.33       73.02      1.66 o 
 -14   3   4      106.33      113.57      1.49 o 
 -13   3   4       26.92       28.55      0.94 o 
 -12   3   4      152.90      153.14      1.56 o 
 -11   3   4      290.51      300.99      2.30 o 
 -10   3   4     1816.84     1789.75     11.40 o 
  -9   3   4      493.19      486.78      8.28 o 
  -8   3   4      168.05      173.45      1.35 o 
  -7   3   4        3.28        2.02      0.36 o 
  -6   3   4       81.20       89.37      0.96 o 
  -5   3   4      577.28      600.09      2.72 o 
  -4   3   4     1278.94     1327.02      6.39 o 
  -3   3   4       38.86       32.23      0.45 o 
  -2   3   4        0.40        0.47      0.30 o 
  -1   3   4      119.23      113.21      0.68 o 
   0   3   4      142.62      144.68      1.30 o 
   1   3   4        3.37        4.94      0.38 o 
   2   3   4       19.16       29.60      2.87 o 
   3   3   4       77.23       72.35      0.90 o 
   4   3   4       51.91       45.53      0.80 o 
   5   3   4        2.22        0.76      0.54 o 
   6   3   4        0.69        0.52      0.47 o 
   7   3   4       16.38       13.64      1.06 o 
   8   3   4       15.15       15.29      1.07 o 
   9   3   4        8.30        8.58      0.55 o 
  10   3   4      152.66      154.24      3.68 o 
  11   3   4       15.25       15.58      0.91 o 
 -14   4   4       63.79       62.29      1.27 o 
 -13   4   4       49.33       46.66      1.12 o 
 -12   4   4      143.86      144.38      1.58 o 
 -11   4   4       44.85       47.83      1.02 o 
 -10   4   4       22.63       25.00      0.83 o 
  -9   4   4      140.15      141.78      2.23 o 
  -8   4   4       16.85       15.45      0.68 o 
  -7   4   4        6.35        8.82      0.57 o 
  -6   4   4        0.30       -0.64      0.64 o 
  -5   4   4      114.68      123.79      3.69 o 
  -4   4   4        1.38        1.35      0.36 o 
  -3   4   4       19.43       20.27      0.60 o 
  -2   4   4        4.16        3.78      0.77 o 
  -1   4   4       21.37       21.71      0.61 o 
   0   4   4      195.71      183.66      1.82 o 
   1   4   4        5.26        3.96      0.36 o 
   2   4   4      387.65      378.04      9.94 o 
   3   4   4       81.21       84.60      1.09 o 
   4   4   4        3.46        4.08      0.40 o 
   5   4   4        2.04        1.62      0.79 o 
   6   4   4        1.04        4.94      2.75 o 
   7   4   4       18.96       18.56      0.77 o 
   8   4   4      125.09      129.28      1.44 o 
   9   4   4        0.48        0.47      0.85 o 
  10   4   4        8.33        9.07      0.59 o 
  11   4   4        6.83        7.73      0.86 o 
 -13   5   4       20.83       22.73      0.97 o 
 -12   5   4       68.51       68.12      1.37 o 
 -11   5   4      156.01      161.59      2.18 o 
 -10   5   4      529.99      529.17      4.34 o 
  -9   5   4        0.33        0.44      1.12 o 
  -8   5   4        4.75        6.19      0.60 o 
  -7   5   4       38.92       44.13      0.87 o 
  -6   5   4      426.71      415.94     11.80 o 
  -5   5   4      656.48      652.07      6.10 o 
  -4   5   4       96.17      110.14      1.11 o 
  -3   5   4        6.84        6.33      0.41 o 
  -2   5   4       39.65       35.66      0.75 o 
  -1   5   4      181.43      180.49      1.55 o 
   0   5   4      116.43      130.03      1.18 o 
   1   5   4      204.48      213.94      3.68 o 
   2   5   4      237.56      238.99      6.52 o 
   3   5   4       33.32       36.72      0.80 o 
   4   5   4       81.20       83.80      1.33 o 
   5   5   4      142.21      141.97      1.80 o 
   6   5   4      303.34      299.97      5.67 o 
   7   5   4      429.76      441.80      8.39 o 
   8   5   4       12.33       12.86      0.82 o 
   9   5   4        4.97        5.30      0.56 o 
  10   5   4       14.87       16.26      0.93 o 
 -12   6   4       25.24       32.04      1.03 o 
 -11   6   4      123.33      135.73      1.59 o 
 -10   6   4        0.90        0.87      0.72 o 
  -9   6   4       70.44       71.71      3.06 o 
  -8   6   4      143.35      131.33      1.39 o 
  -7   6   4       42.27       34.37      0.85 o 
  -6   6   4      125.68      101.90      1.19 o 
  -5   6   4       96.90       87.29      1.11 o 
  -4   6   4        1.30        2.07      0.40 o 
  -3   6   4       25.25       26.67      1.23 o 
  -2   6   4      314.07      305.75      3.35 o 
  -1   6   4      633.68      640.20      7.19 o 
   0   6   4     1130.99     1122.30     30.03 o 
   1   6   4        8.88       11.91      1.13 o 
   2   6   4       31.77       33.61      0.83 o 
   3   6   4       42.88       39.87      0.89 o 
   4   6   4      133.05      123.89      2.38 o 
   5   6   4       50.76       60.10      1.09 o 
   6   6   4      691.19      674.10      8.01 o 
   7   6   4      661.70      675.11      6.92 o 
   8   6   4       34.67       36.42      1.07 o 
   9   6   4       15.94       17.89      2.01 o 
 -11   7   4       13.80       17.22      0.94 o 
 -10   7   4       15.89       14.18      0.87 o 
  -9   7   4       25.29       25.06      0.96 o 
  -8   7   4       41.82       33.71      1.26 o 
  -7   7   4       55.12       46.21      1.00 o 
  -6   7   4        8.96        6.43      0.49 o 
  -5   7   4      195.92      189.33      2.88 o 
  -4   7   4       60.65       62.27      1.91 o 
  -3   7   4       22.59       24.85      1.45 o 
  -2   7   4      170.90      168.95      3.54 o 
  -1   7   4       22.83       21.76      1.60 o 
   0   7   4       10.21       11.10      0.71 o 
   1   7   4        4.92        6.03      0.47 o 
   2   7   4        2.46        3.68      0.65 o 
   3   7   4        0.43        0.21      0.72 o 
   4   7   4       15.00       16.02      0.79 o 
   5   7   4       35.60       38.08      0.99 o 
   6   7   4        3.01        4.38      1.15 o 
   7   7   4        9.96       11.40      0.60 o 
   8   7   4        3.80        3.32      0.57 o 
 -10   8   4       17.18       18.11      0.96 o 
  -9   8   4        0.00       -0.63      0.75 o 
  -8   8   4        1.78        2.69      1.21 o 
  -7   8   4       82.47       79.18      1.53 o 
  -6   8   4       61.07       57.84      1.93 o 
  -5   8   4       32.27       31.99      0.94 o 
  -4   8   4      134.62      129.61      1.47 o 
  -3   8   4       91.63       88.78      1.28 o 
  -2   8   4        3.18        3.80      0.53 o 
  -1   8   4       94.39       96.96      1.96 o 
   0   8   4      106.92      102.93      1.35 o 
   1   8   4       89.09       89.16      3.08 o 
   2   8   4        0.12       -0.34      0.68 o 
   3   8   4       18.89       18.81      0.87 o 
   4   8   4        0.28       -0.75      0.75 o 
   5   8   4       32.72       32.99      1.91 o 
   6   8   4        3.19        2.67      1.06 o 
  -8   9   4        0.89        3.09      0.58 o 
  -7   9   4       16.04       17.74      1.04 o 
  -6   9   4       35.51       35.69      1.06 o 
  -5   9   4        2.79        2.96      0.56 o 
  -4   9   4      158.77      147.81      1.67 o 
  -3   9   4      606.78      608.47     15.04 o 
  -2   9   4      205.66      205.84      3.78 o 
  -1   9   4      217.42      211.75      1.90 o 
   0   9   4        5.75        4.89      0.63 o 
   1   9   4        0.83        0.77      0.75 o 
   2   9   4      240.66      241.98      2.06 o 
   3   9   4      143.51      133.73      3.19 o 
   4   9   4       23.18       23.08      1.59 o 
  -3  10   4       46.61       52.21      1.25 o 
  -2  10   4        6.81        7.61      0.64 o 
  -1  10   4        4.17        4.04      0.61 o 
   0  10   4       64.21       65.43      1.30 o 
 -15   0   5      106.67      104.30      2.17 o 
 -13   0   5      123.03      113.35      2.03 o 
 -11   0   5      106.65      109.67      1.82 o 
  -9   0   5       13.65       18.34      0.94 o 
  -7   0   5       74.10       69.52      1.29 o 
  -5   0   5        0.02       -0.58      0.66 o 
  -3   0   5        0.12        0.75      0.35 o 
  -1   0   5       86.85       80.25      0.89 o 
   1   0   5       13.62       11.58      0.81 o 
   3   0   5      257.33      265.31      3.22 o 
   5   0   5       11.61       12.36      0.90 o 
   9   0   5      164.33      156.67      2.34 o 
 -15   1   5       69.96       67.55      1.34 o 
 -14   1   5       60.05       59.19      1.49 o 
 -13   1   5       86.76       86.53      2.06 o 
 -12   1   5       42.79       40.05      0.98 o 
 -11   1   5       67.28       70.37      1.10 o 
 -10   1   5       42.11       43.42      1.17 o 
  -9   1   5        0.23       -0.56      0.56 o 
  -8   1   5       18.98       21.52      0.78 o 
  -7   1   5      233.75      237.69      2.15 o 
  -6   1   5        0.03        0.36      0.39 o 
  -5   1   5       14.37       15.05      0.89 o 
  -4   1   5       19.61       20.27      0.60 o 
  -3   1   5        0.06        0.07      0.32 o 
  -2   1   5      224.72      235.13      1.76 o 
  -1   1   5      188.03      184.31      1.48 o 
   0   1   5       62.55       62.80      0.83 o 
   1   1   5        8.35        8.90      0.86 o 
   2   1   5       84.43       85.59      0.98 o 
   3   1   5      112.61      112.36      1.12 o 
   4   1   5       57.09       60.04      1.08 o 
   5   1   5      148.37      152.86      3.47 o 
   6   1   5      433.27      426.40      8.01 o 
   7   1   5      636.12      616.71      5.66 o 
   8   1   5      277.61      278.60      2.91 o 
   9   1   5       85.21       82.04      2.32 o 
  10   1   5       16.62       20.45      2.06 o 
 -14   2   5        3.22        3.47      0.55 o 
 -13   2   5       26.09       24.92      0.93 o 
 -12   2   5       25.98       30.85      2.75 o 
 -11   2   5        9.01        9.51      1.11 o 
 -10   2   5        0.14        0.38      0.51 o 
  -9   2   5       22.38       23.11      1.42 o 
  -8   2   5       64.36       61.62      1.73 o 
  -7   2   5        0.76        1.12      0.37 o 
  -6   2   5      403.38      408.15      3.87 o 
  -5   2   5       63.25       59.61      0.84 o 
  -4   2   5        0.00        0.98      0.40 o 
  -3   2   5       26.16       25.93      0.65 o 
  -2   2   5       46.63       47.54      1.18 o 
  -1   2   5       76.02       78.34      0.91 o 
   0   2   5       15.14       15.76      0.64 o 
   1   2   5       59.70       68.92      2.07 o 
   2   2   5       91.99       98.68      3.58 o 
   3   2   5       35.82       34.46      0.84 o 
   4   2   5       58.02       58.78      1.72 o 
   5   2   5      191.21      196.33      1.80 o 
   6   2   5      219.42      225.75      2.00 o 
   7   2   5      333.34      331.40      3.04 o 
   8   2   5       33.92       38.16      0.99 o 
   9   2   5       47.72       46.56      1.09 o 
  10   2   5       24.96       22.75      0.99 o 
 -14   3   5       21.53       22.04      1.50 o 
 -13   3   5        1.57        0.92      0.76 o 
 -12   3   5       12.69       11.64      0.72 o 
 -11   3   5      230.91      236.62      3.31 o 
 -10   3   5        3.35        3.76      0.54 o 
  -9   3   5       31.28       33.32      1.61 o 
  -8   3   5       23.58       23.23      0.74 o 
  -7   3   5      132.28      131.86      1.96 o 
  -6   3   5        6.13        5.60      0.70 o 
  -5   3   5        2.15        2.68      0.38 o 
  -4   3   5       22.94       25.59      2.75 o 
  -3   3   5        1.58        1.32      0.48 o 
  -2   3   5       16.18       18.86      0.63 o 
  -1   3   5      213.87      223.84      2.05 o 
   0   3   5        0.65        0.96      0.41 o 
   1   3   5       38.18       35.26      0.76 o 
   2   3   5       26.37       26.40      0.73 o 
   3   3   5       31.03       33.60      1.64 o 
   4   3   5       49.47       51.91      0.93 o 
   5   3   5        6.52        5.98      0.46 o 
   6   3   5       32.09       32.54      1.23 o 
   7   3   5        4.76        4.28      0.72 o 
   8   3   5        1.07        1.83      0.59 o 
   9   3   5      100.42       99.03      2.26 o 
  10   3   5       59.16       59.80      1.27 o 
 -13   4   5        0.04        1.09      0.81 o 
 -12   4   5      191.55      192.35      2.27 o 
 -11   4   5      239.57      238.81      3.55 o 
 -10   4   5       16.29       19.99      0.82 o 
  -9   4   5        0.21       -0.18      0.63 o 
  -8   4   5        1.12        1.55      0.42 o 
  -7   4   5       11.55       12.61      0.68 o 
  -6   4   5       85.37       84.99      1.06 o 
  -5   4   5       12.33       13.30      0.65 o 
  -4   4   5        1.27        1.45      0.37 o 
  -3   4   5       20.13       20.30      0.66 o 
  -2   4   5        0.03        0.54      0.52 o 
  -1   4   5      153.32      154.00      1.29 o 
   0   4   5       13.39       12.98      1.65 o 
   1   4   5        2.49        3.55      0.40 o 
   2   4   5       54.22       56.28      2.25 o 
   3   4   5      184.33      184.55      3.44 o 
   4   4   5        0.01        0.69      0.48 o 
   5   4   5        3.49        3.02      0.46 o 
   6   4   5        0.00        0.02      1.04 o 
   7   4   5        1.78        0.72      1.01 o 
   8   4   5        9.69        8.83      0.57 o 
   9   4   5      134.99      138.38      1.68 o 
 -13   5   5       31.21       29.00      1.05 o 
 -12   5   5      216.42      217.53      5.43 o 
 -11   5   5      456.67      454.18      7.98 o 
 -10   5   5       84.89       83.88      1.28 o 
  -9   5   5       84.85       89.14      2.06 o 
  -8   5   5       18.18       18.96      0.77 o 
  -7   5   5       60.80       68.11      1.07 o 
  -6   5   5      112.32      107.19      1.23 o 
  -5   5   5       14.12       16.08      0.73 o 
  -4   5   5       38.48       37.20      1.18 o 
  -3   5   5       14.77       13.82      0.69 o 
  -2   5   5      710.02      719.97      7.54 o 
  -1   5   5      227.98      225.45      1.86 o 
   0   5   5       66.59       63.62      1.00 o 
   1   5   5      140.36      139.63      1.34 o 
   2   5   5       13.40       14.74      0.72 o 
   3   5   5       60.22       57.69      1.02 o 
   4   5   5      359.04      333.14      2.45 o 
   5   5   5       92.59       82.02      1.23 o 
   6   5   5        8.09        5.45      0.53 o 
   7   5   5        0.03       -0.36      0.74 o 
   8   5   5        0.71        0.12      1.34 o 
 -12   6   5        0.01       -0.80      0.80 o 
 -11   6   5      100.95       97.90      1.48 o 
 -10   6   5       17.37       19.12      0.91 o 
  -9   6   5        2.47        1.56      0.59 o 
  -8   6   5        0.77        0.18      0.67 o 
  -7   6   5        2.71        1.73      0.47 o 
  -6   6   5      114.22      107.51      1.32 o 
  -5   6   5      140.43      137.30      3.11 o 
  -4   6   5       50.54       52.53      1.23 o 
  -3   6   5       47.91       45.46      0.93 o 
  -2   6   5      429.84      426.11      5.40 o 
  -1   6   5      140.98      147.88      1.80 o 
   0   6   5      151.50      149.18      5.81 o 
   1   6   5        9.83       11.60      0.71 o 
   2   6   5        5.12        4.57      0.49 o 
   3   6   5        2.87        2.10      0.47 o 
   4   6   5       28.24       25.40      0.87 o 
   5   6   5      113.42       99.57      1.74 o 
   6   6   5       53.65       65.94      1.23 o 
   7   6   5       13.93       11.45      0.64 o 
 -10   7   5       19.44       18.44      0.95 o 
  -9   7   5        4.07        2.23      0.54 o 
  -8   7   5       29.83       30.48      0.96 o 
  -7   7   5       46.55       47.43      1.10 o 
  -6   7   5        6.46        6.24      0.78 o 
  -5   7   5        5.99        6.24      0.52 o 
  -4   7   5       43.50       43.73      1.69 o 
  -3   7   5        3.57        1.99      0.77 o 
  -2   7   5        1.83        1.70      0.56 o 
  -1   7   5      133.53      136.93      1.47 o 
   0   7   5       71.48       68.31      4.06 o 
   1   7   5        1.04        1.66      1.04 o 
   2   7   5        2.62        2.61      0.57 o 
   3   7   5        5.83        7.58      0.55 o 
   4   7   5        0.30       -0.02      0.93 o 
   5   7   5       27.78       27.81      1.00 o 
   6   7   5        2.07        4.05      0.69 o 
  -9   8   5       43.31       45.67      1.19 o 
  -8   8   5        6.80        6.29      0.59 o 
  -7   8   5        4.29        3.75      0.57 o 
  -6   8   5       30.50       32.03      1.18 o 
  -5   8   5       18.21       18.14      2.33 o 
  -4   8   5       37.50       37.42      1.05 o 
  -3   8   5       40.33       39.37      1.04 o 
  -2   8   5        0.47       -1.08      1.08 o 
  -1   8   5        2.03        0.86      0.73 o 
   0   8   5        2.70        3.82      0.52 o 
   1   8   5       20.88       23.45      1.00 o 
   2   8   5       65.40       71.45      1.28 o 
   3   8   5        0.01       -0.25      1.14 o 
   4   8   5        4.22        6.02      0.59 o 
  -6   9   5        0.50       -0.83      0.83 o 
  -5   9   5      124.67      131.05      1.68 o 
  -4   9   5       13.74       10.63      0.66 o 
  -3   9   5      469.36      474.81      9.80 o 
  -2   9   5      154.67      154.21      1.78 o 
  -1   9   5       10.32       10.64      0.63 o 
   0   9   5       50.83       55.74      1.21 o 
   1   9   5        5.11        8.35      0.62 o 
 -14   0   6       45.86       41.81      1.64 o 
 -12   0   6        0.74       -0.03      1.01 o 
 -10   0   6        1.68        0.66      0.89 o 
  -8   0   6      234.20      237.82      2.41 o 
  -6   0   6        2.02        1.70      0.55 o 
  -4   0   6        3.50        4.07      0.56 o 
  -2   0   6      481.53      493.01      4.35 o 
   0   0   6       17.67       17.45      0.92 o 
   2   0   6        5.20        2.98      0.60 o 
   4   0   6       52.74       55.10      1.44 o 
   6   0   6        2.68        4.06      0.72 o 
   8   0   6        1.38        1.48      1.13 o 
 -14   1   6      121.34      114.55      1.62 o 
 -13   1   6        1.44        1.02      1.02 o 
 -12   1   6       11.53        9.78      1.20 o 
 -11   1   6       59.01       58.73      1.35 o 
 -10   1   6        1.23        0.70      0.63 o 
  -9   1   6       34.19       34.38      0.89 o 
  -8   1   6        2.96        6.16      1.19 o 
  -7   1   6       61.80       61.06      1.09 o 
  -6   1   6       68.65       73.58      1.02 o 
  -5   1   6       95.43       99.25      1.12 o 
  -4   1   6        2.21        2.63      0.39 o 
  -3   1   6      120.64      133.63      1.63 o 
  -2   1   6       16.09       15.76      0.64 o 
  -1   1   6        8.24       10.70      0.60 o 
   0   1   6      292.78      304.90      4.64 o 
   1   1   6      287.19      287.88      2.78 o 
   2   1   6        3.17        4.66      0.43 o 
   3   1   6       10.56       10.62      0.67 o 
   4   1   6       41.65       42.88      1.08 o 
   5   1   6       21.46       22.70      0.86 o 
   6   1   6      250.32      252.95      1.96 o 
   7   1   6      312.46      307.08      3.19 o 
   8   1   6        7.77        9.25      0.67 o 
   9   1   6        0.17        0.68      0.78 o 
 -13   2   6        0.18        0.14      0.78 o 
 -12   2   6      370.26      372.08      2.44 o 
 -11   2   6      508.33      515.57      7.87 o 
 -10   2   6      813.88      814.73      5.38 o 
  -9   2   6       19.11       16.90      0.78 o 
  -8   2   6      250.90      256.09      2.52 o 
  -7   2   6      410.88      428.15      5.16 o 
  -6   2   6       80.77       88.98      2.51 o 
  -5   2   6      244.89      246.26      1.91 o 
  -4   2   6     1239.53     1267.13      7.09 o 
  -3   2   6     1754.70     1761.09     17.00 o 
  -2   2   6      818.24      836.85     11.51 o 
  -1   2   6      265.43      282.35      7.77 o 
   0   2   6      137.63      149.82      1.53 o 
   1   2   6      256.30      255.44      5.98 o 
   2   2   6       19.83       20.66      1.68 o 
   3   2   6      388.82      403.75      3.14 o 
   4   2   6       39.68       41.84      0.95 o 
   5   2   6        6.67        6.96      0.51 o 
   6   2   6       26.49       24.89      0.92 o 
   7   2   6       15.81       17.86      0.90 o 
   8   2   6       29.50       27.09      1.02 o 
 -13   3   6       13.28       13.94      0.92 o 
 -12   3   6      141.34      144.47      1.68 o 
 -11   3   6       36.57       36.82      1.89 o 
 -10   3   6       28.72       26.90      0.91 o 
  -9   3   6       17.52       17.31      0.80 o 
  -8   3   6       17.26       16.79      1.55 o 
  -7   3   6        5.11        6.65      0.46 o 
  -6   3   6        8.98        9.31      0.58 o 
  -5   3   6        4.15        5.52      0.93 o 
  -4   3   6       71.67       71.79      1.02 o 
  -3   3   6       98.27       96.34      1.44 o 
  -2   3   6      111.61      119.57      2.76 o 
  -1   3   6      113.05      112.68      1.54 o 
   0   3   6       17.36       17.47      1.06 o 
   1   3   6      115.97      123.12      1.97 o 
   2   3   6       12.35       11.92      0.71 o 
   3   3   6      142.54      152.79      2.74 o 
   4   3   6       39.55       40.09      1.18 o 
   5   3   6       13.36       13.19      0.79 o 
   6   3   6        1.12        1.44      0.58 o 
   7   3   6       19.79       20.95      0.95 o 
   8   3   6      171.58      174.49      2.34 o 
 -12   4   6       68.08       71.95      1.33 o 
 -11   4   6       20.25       20.20      0.95 o 
 -10   4   6      196.97      199.79      1.82 o 
  -9   4   6       37.95       41.29      0.99 o 
  -8   4   6       12.08       12.33      0.82 o 
  -7   4   6        4.95        6.06      0.66 o 
  -6   4   6       17.84       17.26      0.75 o 
  -5   4   6       17.77       15.61      0.90 o 
  -4   4   6       74.31       74.75      2.88 o 
  -3   4   6       10.47       10.39      0.67 o 
  -2   4   6       24.02       24.50      0.79 o 
  -1   4   6       62.60       60.34      1.02 o 
   0   4   6       65.37       65.79      1.06 o 
   1   4   6        9.59        8.35      0.49 o 
   2   4   6        0.00        0.72      0.51 o 
   3   4   6        2.97        2.18      0.80 o 
   4   4   6       20.08       19.56      0.84 o 
   5   4   6        2.41        2.78      0.52 o 
   6   4   6        1.86        3.84      1.39 o 
   7   4   6       10.59       10.34      0.62 o 
 -12   5   6       59.17       57.08      1.29 o 
 -11   5   6      177.74      178.75      2.75 o 
 -10   5   6       20.59       19.32      0.92 o 
  -9   5   6      131.13      127.63      1.52 o 
  -8   5   6       99.35       96.23      1.34 o 
  -7   5   6       20.98       21.89      0.85 o 
  -6   5   6      129.04      128.18      2.46 o 
  -5   5   6       37.83       40.83      1.64 o 
  -4   5   6       20.10       20.37      0.81 o 
  -3   5   6      202.46      214.65      1.72 o 
  -2   5   6      149.52      152.12      3.97 o 
  -1   5   6      466.23      458.38      8.88 o 
   0   5   6        7.50        8.78      0.52 o 
   1   5   6        0.05       -0.69      0.69 o 
   2   5   6        3.88        4.25      0.89 o 
   3   5   6       18.17       17.51      0.84 o 
   4   5   6        0.99        1.33      0.59 o 
   5   5   6       52.03       50.29      1.15 o 
   6   5   6        0.00        0.88      1.23 o 
 -10   6   6       28.59       29.08      1.05 o 
  -9   6   6        6.12        5.88      0.81 o 
  -8   6   6       19.04       16.09      0.86 o 
  -7   6   6      401.51      382.18      2.80 o 
  -6   6   6        3.95        5.11      0.54 o 
  -5   6   6      349.72      339.58      4.72 o 
  -4   6   6        0.06       -0.22      0.70 o 
  -3   6   6      137.64      140.18      1.52 o 
  -2   6   6      350.94      346.06      3.75 o 
  -1   6   6        0.22       -0.54      0.89 o 
   0   6   6      293.09      284.31      4.65 o 
   1   6   6      105.68      105.54      1.64 o 
   2   6   6       28.69       33.09      0.98 o 
   3   6   6        2.72        2.45      1.25 o 
   4   6   6      205.60      196.90      5.53 o 
   5   6   6      383.05      389.55      3.05 o 
  -9   7   6        0.98        0.14      0.85 o 
  -8   7   6       37.66       37.70      2.26 o 
  -7   7   6        3.42        3.33      0.56 o 
  -6   7   6       15.86       18.93      0.89 o 
  -5   7   6        1.36        0.90      1.15 o 
  -4   7   6        1.88        1.04      0.73 o 
  -3   7   6       15.23       15.00      1.13 o 
  -2   7   6       51.66       51.09      1.13 o 
  -1   7   6       26.37       26.85      0.97 o 
   0   7   6      190.13      184.21      2.28 o 
   1   7   6        0.31        0.80      0.62 o 
   2   7   6       25.04       22.85      0.99 o 
   3   7   6        0.04       -0.04      1.14 o 
   4   7   6       78.60       73.17      1.40 o 
  -6   8   6        7.36        8.91      0.62 o 
  -5   8   6        8.72       10.00      0.66 o 
  -4   8   6        0.88        1.04      0.83 o 
  -3   8   6       47.60       49.37      1.84 o 
  -2   8   6       11.62       14.02      0.89 o 
  -1   8   6        0.80        1.48      0.62 o 
   0   8   6        5.75        6.42      0.60 o 
   1   8   6       13.13       13.80      1.35 o 
 -13   0   7        4.75        6.68      0.83 o 
 -11   0   7      124.00      126.09      2.22 o 
  -9   0   7       14.05       14.77      1.10 o 
  -7   0   7      120.18      120.54      1.93 o 
  -5   0   7        2.36        1.15      0.88 o 
  -3   0   7        0.10       -0.85      0.85 o 
  -1   0   7      125.86      126.54      1.92 o 
   1   0   7       13.22       12.72      1.05 o 
   3   0   7        7.01        7.78      0.77 o 
   5   0   7      639.20      628.56      8.98 o 
   7   0   7      418.52      427.17      5.66 o 
 -12   1   7        1.44        1.55      0.67 o 
 -11   1   7       47.21       46.69      1.10 o 
 -10   1   7        1.31        1.01      0.72 o 
  -9   1   7       16.30       17.53      0.83 o 
  -8   1   7        0.35        1.13      0.54 o 
  -7   1   7        9.80       10.45      0.52 o 
  -6   1   7      123.74      122.01      1.99 o 
  -5   1   7        2.15        1.13      0.63 o 
  -4   1   7       14.45       17.00      0.73 o 
  -3   1   7        7.06        7.24      0.47 o 
  -2   1   7        0.23       -0.75      0.75 o 
  -1   1   7       10.01       10.06      1.23 o 
   0   1   7       25.58       26.72      0.96 o 
   1   1   7      134.83      121.10      7.15 o 
   2   1   7       14.18       14.71      0.78 o 
   3   1   7       11.65       12.42      0.87 o 
   4   1   7       37.59       37.00      1.04 o 
   5   1   7      338.58      335.18      3.34 o 
   6   1   7      189.45      194.52      1.94 o 
 -12   2   7        2.26        2.64      0.58 o 
 -11   2   7       32.44       30.16      1.32 o 
 -10   2   7        4.44        3.54      0.54 o 
  -9   2   7       10.78       10.74      0.57 o 
  -8   2   7        6.15        8.01      0.50 o 
  -7   2   7        4.61        4.84      0.48 o 
  -6   2   7        0.03       -0.46      0.63 o 
  -5   2   7        1.79        2.18      1.11 o 
  -4   2   7        0.01       -0.61      0.64 o 
  -3   2   7        1.48        0.84      0.75 o 
  -2   2   7       97.69      105.37      2.03 o 
  -1   2   7       30.68       30.02      0.87 o 
   0   2   7        8.27        7.63      0.52 o 
   1   2   7        1.08        0.96      0.54 o 
   2   2   7        0.09        1.23      0.66 o 
   3   2   7        6.91        6.16      0.53 o 
   4   2   7       38.32       37.90      1.57 o 
   5   2   7        9.87       11.07      2.33 o 
   6   2   7       22.36       24.42      1.01 o 
 -12   3   7        4.38        6.81      0.61 o 
 -11   3   7       49.52       50.92      1.19 o 
 -10   3   7       21.65       21.72      0.92 o 
  -9   3   7       10.54       10.28      1.33 o 
  -8   3   7       11.82       11.01      0.63 o 
  -7   3   7       16.21       18.69      0.82 o 
  -6   3   7       22.39       22.80      1.04 o 
  -5   3   7       21.07       22.44      0.83 o 
  -4   3   7        0.75        1.67      0.53 o 
  -3   3   7       17.83       21.63      1.00 o 
  -2   3   7        1.62        2.23      0.85 o 
  -1   3   7       76.09       77.87      1.19 o 
   0   3   7       19.53       19.16      0.84 o 
   1   3   7        9.99       10.70      0.63 o 
   2   3   7       38.12       37.38      1.00 o 
   3   3   7      109.63      114.88      1.46 o 
   4   3   7        0.47       -0.03      0.62 o 
   5   3   7        8.83        7.72      1.13 o 
   6   3   7        0.22        0.26      0.83 o 
 -11   4   7       56.98       60.58      1.59 o 
 -10   4   7        9.36        9.03      0.62 o 
  -9   4   7        6.94        7.22      0.75 o 
  -8   4   7        8.18        7.03      1.50 o 
  -7   4   7       32.58       30.35      1.48 o 
  -6   4   7        0.58        1.36      0.55 o 
  -5   4   7        3.39        3.26      0.50 o 
  -4   4   7       30.03       30.18      0.93 o 
  -3   4   7        9.43        9.92      0.84 o 
  -2   4   7      184.35      184.73      1.69 o 
  -1   4   7        0.70        0.96      1.05 o 
   0   4   7        2.42        2.46      0.50 o 
   1   4   7        8.12        7.69      0.55 o 
   2   4   7       20.34       20.31      0.93 o 
   3   4   7       73.13       78.41      1.32 o 
   4   4   7       82.06       77.32      1.34 o 
   5   4   7        0.17        0.69      1.00 o 
 -10   5   7        4.62        3.71      0.67 o 
  -9   5   7        0.23        0.84      0.77 o 
  -8   5   7       48.20       47.95      1.14 o 
  -7   5   7        2.73        2.31      0.54 o 
  -6   5   7      213.54      214.38      1.91 o 
  -5   5   7        0.00       -0.01      0.74 o 
  -4   5   7      133.90      138.50      1.55 o 
  -3   5   7      224.41      227.71      1.92 o 
  -2   5   7      250.40      250.82      2.01 o 
  -1   5   7      267.31      270.72      3.79 o 
   0   5   7       51.74       52.53      1.14 o 
   1   5   7        5.08        5.54      0.55 o 
   2   5   7       10.95       10.44      1.50 o 
   3   5   7      140.62      132.05      2.45 o 
   4   5   7       36.65       32.89      1.08 o 
  -8   6   7        6.60        5.96      0.62 o 
  -7   6   7       22.14       21.33      0.96 o 
  -6   6   7       43.12       40.62      1.24 o 
  -5   6   7        0.26        0.83      0.76 o 
  -4   6   7       25.24       23.15      0.95 o 
  -3   6   7       23.40       22.85      0.95 o 
  -2   6   7       16.48       17.85      1.61 o 
  -1   6   7       44.53       44.31      1.13 o 
   0   6   7        0.23        0.47      0.62 o 
   1   6   7        3.07        3.28      0.57 o 
   2   6   7        0.28       -0.82      0.82 o 
  -5   7   7       18.17       17.89      1.52 o 
  -4   7   7        5.51        4.69      0.60 o 
  -3   7   7        3.13        2.76      1.07 o 
  -2   7   7       30.13       27.72      1.80 o 
  -1   7   7        2.14        1.97      0.68 o 
 -10   0   8        0.66        0.14      1.13 o 
  -8   0   8        3.89        3.94      0.78 o 
  -6   0   8       77.73       64.90      1.69 o 
  -4   0   8        2.90        4.47      0.70 o 
  -2   0   8       84.11       82.44      1.81 o 
   0   0   8      236.48      227.65      2.75 o 
   2   0   8       20.97       19.26      1.33 o 
   4   0   8      162.42      149.94      2.56 o 
 -10   1   8      146.15      152.70      6.18 o 
  -9   1   8        1.20        0.69      0.77 o 
  -8   1   8        0.00       -0.48      0.76 o 
  -7   1   8      139.14      136.71      1.59 o 
  -6   1   8      163.62      163.07      2.52 o 
  -5   1   8       65.74       62.79      1.18 o 
  -4   1   8       45.33       44.62      1.05 o 
  -3   1   8      108.44      107.72      1.42 o 
  -2   1   8      101.28       99.27      1.36 o 
  -1   1   8       40.75       38.72      1.02 o 
   0   1   8       47.95       45.88      2.17 o 
   1   1   8       90.69       79.46      4.39 o 
   2   1   8       30.95       27.42      2.21 o 
   3   1   8        5.08        5.65      1.12 o 
   4   1   8       21.68       19.77      2.18 o 
 -10   2   8      163.84      153.04      1.80 o 
  -9   2   8       11.07       11.69      0.62 o 
  -8   2   8       39.23       35.27      1.06 o 
  -7   2   8      186.46      180.60      1.80 o 
  -6   2   8       46.50       47.96      1.11 o 
  -5   2   8       63.43       64.87      1.21 o 
  -4   2   8      118.32      114.37      1.45 o 
  -3   2   8      126.79      119.26      1.96 o 
  -2   2   8       35.85       33.27      1.00 o 
  -1   2   8        1.72        1.17      0.74 o 
   0   2   8        0.27        0.11      0.76 o 
   1   2   8        2.27        2.67      0.55 o 
   2   2   8        6.78        8.46      0.61 o 
   3   2   8        1.48        0.93      0.87 o 
  -9   3   8       32.00       31.07      1.06 o 
  -8   3   8       10.78       10.01      0.87 o 
  -7   3   8       49.55       49.27      2.14 o 
  -6   3   8       43.29       39.66      1.10 o 
  -5   3   8      141.99      128.96      1.59 o 
  -4   3   8      558.78      528.84     10.21 o 
  -3   3   8      716.16      689.29      6.75 o 
  -2   3   8       84.55       82.30      1.35 o 
  -1   3   8        7.38        8.23      0.60 o 
   0   3   8        0.40        1.01      1.07 o 
   1   3   8      182.11      184.65      1.88 o 
   2   3   8       86.44       82.93      1.41 o 
  -8   4   8        5.63        5.37      0.60 o 
  -7   4   8        0.39       -0.82      0.82 o 
  -6   4   8        0.27        0.35      0.67 o 
  -5   4   8        6.57        8.67      0.70 o 
  -4   4   8      167.48      157.94      1.76 o 
  -3   4   8       44.00       47.16      1.32 o 
  -2   4   8       80.13       78.39      1.36 o 
  -1   4   8       31.19       27.50      1.07 o 
   0   4   8       21.78       20.67      0.96 o 
   1   4   8        0.40       -0.31      0.83 o 
  -6   5   8       13.53       15.36      0.79 o 
  -5   5   8        9.90        8.87      0.63 o 
  -4   5   8       97.21       95.81      1.48 o 
  -3   5   8      240.67      245.42      4.80 o 
  -2   5   8      169.36      170.43      1.89 o 
  -1   5   8       16.15       14.76      0.98 o 
  -5   0   9        0.82       -1.04      1.20 o 
  -3   0   9        7.99        6.51      0.84 o 
  -1   0   9       75.77       66.77      1.89 o 
  -6   1   9        0.33        0.67      0.81 o 
  -5   1   9        4.87        5.12      0.61 o 
  -4   1   9        1.72        1.74      0.67 o 
  -3   1   9        5.40        4.68      0.60 o 
  -2   1   9       38.94       38.43      1.16 o 
  -4   2   9       24.12       26.90      1.09 o 
  -3   2   9        5.04        7.38      0.74 o 
                                                 
